# Supplementary material for: Nucleoporin 54 contributes to homologous recombination repair and post-replicative DNA integrity
Source: Nucleic Acids Res. 2018 Jul 9;46(15):7731–46. doi: 10.1093/nar/gky569 (PMC6125679; doi:10.1093/nar/gky569)
Supplement: Supplementary Data [file gky569_supplemental_files.zip]

Archive with 2 entries (2 files):
- Primary and Secondary Screen Data.xlsx
- Supplementary Figures_Rodriguez-Berriguete et al., 2018.pdf
