# Supplementary material for: Nucleoporin 54 contributes to homologous recombination repair and post-replicative DNA integrity
Source: Nucleic Acids Res. 2018 Jul 9;46(15):7731–46. doi: 10.1093/nar/gky569 (PMC6125679; doi:10.1093/nar/gky569)
Supplement: Supplementary Data [file gky569_supplemental_files.zip › Primary and Secondary Screen Data.xlsx]

## Sheet: Primary screen_R-score
R_score	Gene Symbol	GENEID	Gene Accession	GINumber	Sequence
-3.20424	NLN	57486	NM_020726	52851408	CAAUUGAGGUGGUCACUGA
-3.19927	LBR	3930	NM_194442	37595751	AUCCAAAGCUUGCACAUUU
-3.18656	SMC1L1	8243	NM_006306	30581134	GGACAGCUCUAUUUGAAGA
-3.17458	PRKDC	5591	NM_006904	31340617	GGAAGAAGCUCAUUUGAUU
-3.10039	METAP2	10988	NM_006838	27597083	GAUCAGCAUUGGAAGAUAA
-3.08418	TOPBP1	11073	NM_007027	20143948	ACAAAUACAUGGCUGGUUA
-3.02329	ARFGAP1	55738	NM_018209	28416434	GAGAGGAGGAGCUCGGACA
-3.02021	ATM	472	NM_138292	73486662	GCAAAGCCCUAGUAACAUA
-3.01002	APAF1	317	NM_181869	32483362	AGAUAAUGAUUCCUACGUA
-2.9688	MTIF3	219402	NM_152912	32306535	GGAAACAUGCACCGAGCAA
-2.95966	WARS	7453	NM_213645	47419917	GAGCUCAGGUUUCUACAAA
-2.94251	NDUFS2	4720	NM_004550	34147556	GGGUGUACCUGGUGUCUGA
-2.92725	CASP14	23581	NM_012114	6912285	CAAACCAUCCCAACAUACA
-2.80434	APOA2	336	NM_001643	4502148	GAGCUUUGGUUCGGAGACA
-2.79567	WDR5	11091	NM_052821	61744460	GACGAAAGCGUGAGGAUAU
-2.79481	ZNF216	7763	NM_006007	5174754	GUGGCUGCCUUGCCUGUAA
-2.78184	DCTN1	1639	NM_023019	13259507	CUGGAGCGCUGUAUCGUAA
-2.74278	KIAA1596	57697	NM_020937	74959746	GGGUAGAACUGGCCGUAAA
-2.73069	RAD17	5884	NM_133341	19718789	AGAUUUACCUAACCAGUUU
-2.73024	CASP5	838	NM_004347	4757913	GCAGUCAUCUCUUCACAGU
-2.72444	ATR	545	NM_001184	20143978	GAGAAAGGAUUGUAGACUA
-2.70451	ARNTL2	56938	NM_020183	31745179	UCACAAAUCCUUGGACAAA
-2.6979	SRMS	6725	NM_080823	22507413	UCACGGAACUCAUGCGCAA
-2.68324	KCNJ1	3758	NM_000220	24497465	GGAAGGUGCAACAUAGAAU
-2.66328	IGFBP6	3489	NM_002178	49574524	CAUCGAGGCUUCUACCGGA
-2.66265	IPO11	51194	NM_016338	39725949	GACGGAAGAUCCUGAAACA
-2.64497	GABRP	2568	NM_014211	7657105	CCAGUAAUGUUGAUCACUA
-2.64275	WBSCR22	114049	NM_017528	23199994	CGAGACAGAAGCCCGGAAA
-2.63778	SKB1	10419	NM_006109	20070219	UGGCACAACUUCCGGACUU
-2.62718	SLC12A6	9990	NM_005135	4826779	CCUAAUGGCUGGCGUCAAA
-2.62157	NFAT5	10725	NM_173215	27886525	CAACAUGCCUGGAAUUCAA
-2.6138	RBBP9	10741	NM_153328	24119167	UCGAGUAUAUGCUAUUGUA
-2.61136	REL	5966	NM_002908	56550118	GUGCCAGGAUCACGUAGAA
-2.6042	EPHB2	2048	NM_017449	56119210	CACGAGACGUCACCAAGAA
-2.60317	VNN1	8876	NM_004666	4759311	GCACAAGCAAGAAUAAUAA
-2.59605	BRCA2	675	NM_000059	4502450	GAAACGGACUUGCUAUUUA
-2.5853	LOC375748	375748	NM_001010895	58219007	GGUCAGAGACACACGGCAA
-2.58149	OR13F1	138805	NM_001004485	52218857	GGUAAUAGCAUCAUCAAUC
-2.54159	CHRNB1	1140	NM_000747	41327725	GCACAAAGGUGUACUUAGA
-2.52814	MCM4	4173	NM_182746	33469916	GAAAGUACAAGAUCGGUAU
-2.52071	PITPNM2	57605	NM_020845	83025111	CCGCAAGAGGAGCGACUCA
-2.51355	LIG4	3981	NM_206937	46255051	GCACAAAGAUGGAGAUGUA
-2.5092	INOC1	54617	NM_017553	38708320	GGAAUUGAGUUUCGAUAGA
-2.48348	LOC391059	391059	NM_001013660	147900820	GCUAAUGAUGGUCGAAUUU
-2.4724	MCM3	4172	NM_002388	33356548	CUGAUUGCCUGUAAUGUUA
-2.45767	PLCD3	113026	NM_133373	48675819	UGAACGACAUGUACGCCUA
-2.45641	TCF7L1	83439	NM_031283	13786122	CCAGCACACUUGUCUAAUA
-2.45538	SLC3A2	6520	NM_001013251	61744482	GGACCUUACUCCCAACUAC
-2.4529	BLR1	643	NM_001716	14589867	UGACGAAGCUGGGCUGUAC
-2.42592	NOL9	79707	NM_024654	40217804	GAGCCAGUGUGGAUGGUUA
-2.42364	CETP	1071	NM_000078	4557442	UCUUAAGCCUCUUGGAUUU
-2.41624	TGIF	7050	NM_173211	28178854	UCAGUGAUCUGCCAUACCA
-2.41262	TRIM37	4591	NM_001005207	52487175	GGACUUUGCUGGAGGUUAA
-2.4089	E4F1	1877	NM_004424	69885083	GGCAAGCGCUACAAGACUA
-2.40679	RFC4	5984	NM_181573	31881686	UCAAAGCGCUACUCGAUUA
-2.40206	NFX1	4799	NM_147133	22212924	GCACACAGGUUCUCUAAUU
-2.39923	CSNK2A1	1457	NM_177560	47419903	GCAUUUAGGUGGAGACUUC
-2.39639	PYGB	5834	NM_002862	34577123	GCAGGAUGUCUGUGAUCGA
-2.39363	CCL14	6358	NM_032963	34335176	GUCAGCGGAUUAUGGAUUA
-2.3915	FGA	2243	NM_021871	70906433	GGCUUUAGCUCGUGAAGUA
-2.37508	BCLAF1	9774	NM_014739	7661957	GAACAUAGUACUCGGCAAA
-2.37319	GLDC	2731	NM_000170	4504012	GAAGUUACCCUGUGAAAUG
-2.37071	CSNK2B	1460	NM_001320	26787971	CCAAGUGCAUGGAUGUGUA
-2.35519	BAZ1A	11177	NM_182648	32967604	CAAGUUAGAUUGCCAGUUA
-2.35162	CLK3	1198	NM_001292	4557478	GAGCGGAGCCCAUCCUUUG
-2.34937	SIAH2	6478	NM_005067	55925659	GACAUCGUCUUUCUAGCUA
-2.34934	HS3ST2	9956	NM_006043	5174462	GCUCAGAUUCACUUCGUCA
-2.34749	FKBP11	51303	NM_016594	7706130	CUUGGUAGAUGGACGUAUU
-2.34061	HLCS	3141	NM_000411	46255044	UGAAGUGGCCCAACGAUAU
-2.33747	GTF2B	2959	NM_001514	52426766	CUACACAUAUAGCCCGUAA
-2.33115	ANGPTL3	27329	NM_014495	41327750	GAACUGAGGCAAAUUUAAA
-2.32943	RNF8	9025	NM_183078	34304335	AGAAUGAGCUCCAAUGUAU
-2.32367	NUP54	53371	NM_017426	26051236	GCAGAUCUGUUACGAGAAA
-2.31859	PKMYT1	9088	NM_004203	33383240	GGACAGCAGCGGAUGUGUU
-2.3173	CHD1	1105	NM_001270	68299794	CACAAGAGCUGGAGGUCUA
-2.31432	ALDH7A1	501	NM_001182	66348118	GCAAUUUGUUCCUUGACUU
-2.31226	HCFC1	3054	NM_005334	4885402	CCGGCAAGAUUAUCGAGUA
-2.30673	POLR1C	9533	NM_004875	42560249	GCAGAGAAAUCUUCCGGAA
-2.30375	EXO1	9156	NM_003686	39995068	GCACGUAAUUCAAGUGAUG
-2.29694	ACAS2	55902	NM_139274	21269871	GGACCAGGAUGGCUAUUAC
-2.28712	TIMM8A	1678	NM_004085	6138974	CCAGAUGACUGAACUUUGU
-2.28111	EHD4	30844	NM_139265	34147619	GGCAAGAUAUCAGGUGUCA
-2.28068	STAMBPL1	57559	NM_020799	52694663	CGUAGAAUACCAAGAAUAU
-2.27577	RAD9A	5883	NM_004584	19924112	GUAAGAUCCUGAUGAAGUC
-2.26468	CHST13	166012	NM_152889	23097237	GCAAGUGCCUUUCCGACAA
-2.26354	TUBB4	10381	NM_006086	50592995	CAAGGUGCGUGAGGAGUAU
-2.26249	FXYD4	53828	NM_173160	50659101	UAAAGACGAUCCCUUCUAC
-2.25874	CENPJ	55835	NM_018451	19923547	GAACAGAAGUUGGAGUCAA
-2.25829	MED6	10001	NM_005466	42544154	GACAACGUGUGGAUGCUUU
-2.25634	GPR18	2841	NM_005292	31542852	GGUGCUACUUGGUCAUUAU
-2.25144	ASH2L	9070	NM_004674	4757789	AAAGAUGGCUAUCGGUAUA
-2.25012	OTC	5009	NM_000531	38788444	GCAUGGAGGCAAUGUAUUA
-2.25012	CHFR	55743	NM_018223	8922674	GAACAGUGAUUAACAAGCU
-2.24767	GLUD1	2746	NM_005271	4885280	CCCAAGAACUAUACUGAUA
-2.23933	SDHA	6389	NM_004168	4759079	AAAGGUUUAUGGAGCGAUA
-2.23921	GCLM	2730	NM_002061	53759142	CAGAUAUUCUUUCGUCAUA
-2.23876	TOPORS	10210	NM_005802	40805103	UUACUUAGAUCGCUGCUUA
-2.23425	LOC63929	63929	NM_022098	38195085	GAGCAACGAUAUUCCCUAU
-2.23076	RAD54L	8438	NM_003579	19924136	AGAAUGAUCUGCUUGAGUA
-2.22313	STAT4	6775	NM_003151	21618332	GAACUAAACUAUCAGGUAA
-2.22006	BRCA1	672	NM_007298	63252875	CAACAUGCCCACAGAUCAA
-2.21922	RAD1	5810	NM_001033673	76881811	CCACGUGUUUCGCAACUAA
-2.21832	ARIH1	25820	NM_005744	9966762	CGAGAUAUUUCCCAAGAUU
-2.21657	RAB7	7879	NM_004637	40807361	CUAGAUAGCUGGAGAGAUG
-2.21321	KLK14	43847	NM_022046	22219475	GAAACGAUGCGGGACAAAU
-2.21208	CNOT2	4848	NM_014515	54633313	GAAGAACGAGUAUGGAUUA
-2.21028	EXOSC2	23404	NM_014285	39725699	GCACAGUGUUACAGUCGAA
-2.20979	FIP1L1	81608	NM_030917	40254977	GGAAGUGGCAGGAUCGAUA
-2.2091	C7ORF24	79017	NM_024051	34147353	GAUAGGAGUUAGACAAUUU
-2.19681	CKS2	1164	NM_001827	4502858	UCGACGAACACUACGAGUA
-2.19379	CHES1	1112	NM_005197	51093864	GCAUAGACCCAGAGUAUAG
-2.18741	RAD50	10111	NM_133482	19924130	ACAAGGAUCUGGAUAUUUA
-2.17845	ASPA	443	NM_000049	73622272	UGAAUGAGGCCGCAUAUUA
-2.16998	ADRA1A	148	NM_033304	15451760	CAGAAUGUCUUGAGAAUCC
-2.16365	EDG2	1902	NM_001401	45580697	GAAUGUCUCGGCAUAGUUC
-2.15772	GAK	2580	NM_005255	4885250	GCAGAGAGUAUGCAUUAAA
-2.15367	FEN1	2237	NM_004111	19718776	GGUGAAGGCUGGCAAAGUC
-2.15333	PDCD2	5134	NM_002598	21735591	GAAUCAACUACCCAGGAAA
-2.15332	LZTR1	8216	NM_006767	47717138	ACACAGUGGUGGCCUAUAA
-2.15025	ATF5	22809	NM_012068	12597624	UGACUGAGCGAGUUGAUUU
-2.14978	ELYS	25909	NM_015446	67551264	GCAAUAGGUUGAAUAUAGA
-2.14071	YBX2	51087	NM_015982	156415989	GCAGAAGCCACUAAUGUAA
-2.13479	GSTM2	2946	NM_000848	23065549	CAGUUUAUGGACAGCCGUA
-2.13427	ADPRTL3	10039	NM_001003931	51558728	GGUGAUACAGACCUACUUA
-2.13352	CTGF	1490	NM_001901	98986335	ACAAUGACAUCUUUGAAUC
-2.13127	KDELR3	11015	NM_016657	8051610	CAGUGUACAUGAUAUAUGG
-2.13036	VPS4A	27183	NM_013245	17865806	CCACAAACAUCCCAUGGGU
-2.12872	RRAS2	22800	NM_012250	38569462	GCACGGCAGCUUAAGGUAA
-2.12826	MYST2	11143	NM_007067	34222309	GAACCGAAGAUUCCGAUUU
-2.12718	ABCB7	22	NM_004299	42490748	UAGACUCACUGCUGAAUUA
-2.12215	POLR1D	51082	NM_015972	7705739	CCUCAAUGGCUGAAGGCGA
-2.12174	CYP1A1	1543	NM_000499	13325053	UCGACAAGGUGUUAAGUGA
-2.1198	NCOA6	23054	NM_014071	32307127	CAAAUUAGAUUCUGUGGUA
-2.11576	ABCD1	215	NM_000033	7262392	GAACGCCUGUGGUAUGUUA
-2.11326	NFRKB	4798	NM_006165	23346419	CAUCAUGACUCGAGUAAAU
-2.11042	IPMK	253430	NM_152230	42476079	CACAAUAGAUGAGGGAUAU
-2.1083	EGLN2	112398	NM_080732	18141577	GCUAGCAUCAGGACAGAAA
-2.10611	DGKD	8527	NM_003648	25777595	GAUCAUAGAACACACAGAA
-2.10567	UCHL3	7347	NM_006002	37059734	CAGCAUAGCUUGUCAAUAA
-2.10425	DKFZP547C195	257160	NM_207343	46409321	GAACAUUGCUGUACAGACU
-2.09179	RIN1	9610	NM_004292	68989255	AGAAGCUGCUGUCGCCUAA
-2.09137	PDHX	8050	NM_003477	4505698	GCUCUUGGGUGGUCUGUAA
-2.08972	CHRM5	1133	NM_012125	38176159	UGUCGAAUCUACCGGGAAA
-2.08947	TRPC7	57113	NM_020389	9966864	GGAAGGGCUCUACGCGAUA
-2.08895	VDAC3	7419	NM_005662	25188178	GCUGAAGGGUUGAAACUGA
-2.08551	CTRL	1506	NM_001907	4503136	GGUCAUAGCCUACAACUGA
-2.08511	CYP11B2	1585	NM_000498	13904855	GCGAUUAACUAGUCUUGCA
-2.08172	CPD	1362	NM_001304	22202610	GAAAUUCGCAUGAUGUCUA
-2.08005	CRHR1	1394	NM_004382	19923244	UCGCAGUCAUCAUCAACUA
-2.07403	GAL3ST1	9514	NM_004861	4758087	GCGACAAGCUGACCGAGUU
-2.07387	TRIM58	25893	NM_015431	40353772	GAAAGUCCUCGCUGCAUUG
-2.0706	BLVRB	645	NM_000713	4502418	GCAAGCAGGUUACGAAGUG
-2.06957	TMP21	10972	NM_006827	40255040	CCAAGAAAUUGAUUGAGUA
-2.06735	DIRAS1	148252	NM_145173	21553322	CGGAACAGAGUAACGAUUA
-2.06625	SEPHS1	22929	NM_012247	45269154	CCCGGAAAGUUACGAAUUG
-2.06423	GABRD	2563	NM_000815	34734070	GCACCAGAGCGAUGAAUGA
-2.06335	EXT2	2132	NM_207122	46370068	GUGCGUCGGUCAAGUAUAA
-2.06268	MLL4	9757	NM_014727	7662045	GCUAUGAAGACAACGACUA
-2.05377	TAF4	6874	NM_003185	20544140	GAGAAUGGGCAGUUGUUAA
-2.05311	NDST1	3340	NM_001543	46094001	UAAAGUACACCUUCCAUGA
-2.05042	OGDH	4967	NM_001003941	51873037	CAGACAAACUUGGGUUCUA
-2.04685	ATP6V0E	8992	NM_003945	50593534	UCUACAAUGCAGCGUGUUU
-2.04306	PTGS1	5742	NM_080591	18104968	CCACAUUUAUGGAGACAAU
-2.04222	UNQ1849	253558	NM_001002257	50659058	GGAAUUGCCUGAUGCGAUA
-2.03955	TNPO3	23534	NM_012470	42518066	CGACAUUGCAGCUCGUGUA
-2.03799	GPR12	2835	NM_005288	4885294	GAGAGGACGGUCACGUUUA
-2.03602	SP110	3431	NM_004510	17986251	GGAGAAAGAUAUCUGUUCA
-2.03483	ARPC4	10093	NM_001024960	68161510	GAACUUCUUUAUCCUUCGA
-2.03483	LOC389816	389816	NM_001013653	61966760	CGUCAACAAGCGACACAGA
-2.03407	LGP2	79132	NM_024119	13129141	GCAAUGUGGUGGUGCGUUA
-2.03104	SERPINB1	1992	NM_030666	20149554	GGACUAAACCUGAGAAUCU
-2.02965	SUOX	6821	NM_001032387	74099703	GGAUGAUGGUUACAAUGUG
-2.02488	SORL1	6653	NM_003105	18379347	CCACGUGUCUGCCCAAUUA
-2.02368	TEBP	10728	NM_006601	23308578	UCACUGUAUUGAUCCAAAU
-2.02324	TOMM40	10452	NM_006114	5174722	GCAAGAACAAGUUUCAGUG
-2.02207	ADAMTS17	170691	NM_139057	21265063	CGACCAAGAUUAUGGAAUU
-2.02154	CRSP6	9440	NM_004268	28558974	GAUAACAAAUGGAGUCAUC
-2.02102	VCAM1	7412	NM_080682	18201908	GGAGAUAGACUUACUGAAA
-2.0198	SLC35B1	10237	NM_005827	5032212	GGUCAGAGCUUCAUCUUUA
-2.01894	NQO2	4835	NM_000904	4505416	AGGCUGACCUAGUGAUAUU
-2.01738	BMP1	649	NM_006130	5902810	GCUAUAUUGUGUUCACCUA
-2.01517	ASB9	140462	NM_001031739	72534771	GCAUGGAGCUCAGGUGAAU
-2.0151	NDUFC1	4717	NM_002494	34850063	GAAGAAAUGGGCUGGAAUA
-2.01444	PDHA2	5161	NM_005390	38492354	GCUCAUGGUGUGUGCUAUA
-2.0131	P2RX7	5027	NM_177427	34335274	GCGGUUGUGUCCCGAGUAU
-2.0129	FLJ20297	55627	NM_017951	13443032	CAGAGUGGGUUGUGGCGCU
-2.0122	ADAM20	8748	NM_003814	50845381	GUAAGAAGUGUGCCAGUAU
-2.00762	RFWD3	55159	NM_018124	71143111	GGGCAUCUCUUUGGGUAUA
-2.00349	PDIP	64714	NM_006849	5803118	GUCGGAAGGUGAUUGAAUA
-2.00076	LOC112937	112937	NM_138416	34147534	UCAAUCAGCUUCAUAAAGU
-2.0001	BDP1	55814	NM_018429	21281668	UCAGACAGAUACCGAAUAU
-1.99947	MCM7	4176	NM_005916	33469967	GGAAAUAUCCCUCGUAGUA
-1.99548	GYPC	2995	NM_016815	21614516	GUACUUUAUUUGAGGGACA
-1.9929	MALT1	10892	NM_173844	27886565	GGGAGUAUAUGGGUUAUUA
-1.98511	GMPS	8833	NM_003875	53759143	ACAGAGAACUUGAGUGUAU
-1.98412	PKM2	5315	NM_002654	33286417	GUUCGGAGGUUUGAUGAAA
-1.97899	TPR	7175	NM_003292	4507658	GAAGAAGUGCGUAAGAAUA
-1.97546	DKFZP434I092	26166	NM_015668	158534076	GCACCAAGAUUCUGUGUUA
-1.97423	ADAM9	8754	NM_001005845	54292120	GAGAUUAACUAGAGAAAGA
-1.97354	HSD17B1	3292	NM_000413	4504500	GCAAGCAAGUCUUUCGCGA
-1.97352	ARFRP1	10139	NM_003224	33466360	GGGAAAGGCUCGGCUCAUG
-1.96953	SRP72	6731	NM_006947	40789255	CAAAAUAUCUGCCAGUUUA
-1.96936	SLC7A9	11136	NM_014270	54633308	GACAUAAACUCGUUAGUCA
-1.96503	PCM1	5108	NM_006197	34878901	GGAAGUAUAUUACAGGAUU
-1.95735	HRASLS3	11145	NM_007069	5901975	GCGAUGGAUAUGUGGUUCA
-1.95703	NIT1	4817	NM_005600	5031946	CUAUCGAAACCCAGUGCUA
-1.95582	OXCT1	5019	NM_000436	47458829	GUACUUAUCUGGUGAAUUA
-1.95518	SMG1	23049	NM_015092	62243657	GCAAAGAGCUGUUCAGGAA
-1.95191	POLB	5423	NM_002690	4505930	UCACAGAACUCGCAAACUU
-1.93426	DPM3	54344	NM_153741	24430134	CGAAAUUAGCGCAGUGGCU
-1.9334	JUND	3727	NM_005354	10938013	GAAACACCCUUCUACGGCG
-1.93213	MLH3	27030	NM_014381	7657336	CCAAACCAAUCGUCCGUAA
-1.93018	TRIM8	81603	NM_030912	13569865	GGACAACUGUUACUGUUCU
-1.92979	ATP6V0B	533	NM_001039457	86792633	GGAACUACCAUGCAGGCUA
-1.9285	UBE1L	7318	NM_003335	38045947	CAUCUUUGCUAGUAAUCUA
-1.92645	RFC3	5983	NM_181558	31795537	CAGCAUGCCUUGCGAAGAA
-1.9263	ALDH6A1	4329	NM_005589	25777737	AGUGACAAAUGGAUCGAUA
-1.92478	CCNT1	904	NM_001240	17978465	UAGUAUACAUGCAUCGAUU
-1.92255	LPXN	9404	NM_004811	4758669	CUUCGGAGAUCCUUUCUAU
-1.92229	TAF10	6881	NM_006284	21166374	GACCGCAAGUACACUCUAA
-1.92162	PARP10	84875	NM_032789	14249457	GUAGAGGGAUUAUGACAAC
-1.92063	OR52E2	119678	NM_001005164	52353249	CCAUAUACUCCUAGCCAAU
-1.9206	MMP8	4317	NM_002424	4505220	CUACAGGAUUCGAAACUAU
-1.91997	RASA2	5922	NM_006506	12545407	GCAAAUAACUGUGUAGAAG
-1.91643	FAAH	2166	NM_001441	4557574	ACUAUGAGACUGACAACUA
-1.91537	FBXL10	84678	NM_001005366	54112379	GGGAGUCGAUGCUUAUUGA
-1.9144	CHRM5	1133	NM_012125	38176159	UGUCGAAUCUACCGGGAAA
-1.91354	DTYMK	1841	NM_012145	42544173	GGGAACAAGUGCCGUUAAU
-1.91329	HMGB1	3146	NM_002128	31982879	CAAACUCAUUCAUUAGUCA
-1.91257	KCNH8	131096	NM_144633	27886666	GAUCCGAAGUGCCUAUAUU
-1.90859	BCDO2	83875	NM_001037290	82617627	GAGCAUAAAGGGCACCGUA
-1.90248	RNF20	56254	NM_019592	34878776	GCUAAACAGUGGAGAUAAU
-1.89883	PRDM9	56979	NM_020227	9910509	GGUCAAGCCUCUGCUAUCA
-1.89665	RNMT	8731	NM_003799	4506566	GAACAGUCAAGUAAGGUUA
-1.89507	TEAD1	7003	NM_021961	60115820	CGAUUUGUAUACCGAAUAA
-1.89389	OSTF1	26578	NM_012383	38257156	CAGAACAAGUUGGGAGAUA
-1.89157	CTRC	11330	NM_007272	62526042	CGAAGAAGGAUCCCUGUUU
-1.89125	TRIM33	51592	NM_033020	74027250	GGACAAACCACAUUAGUAA
-1.88877	C21ORF107	54014	NM_001007246	55956929	GCGCAUCGGUCCUAUGUUG
-1.88276	ATG4B	23192	NM_013325	47132610	AGGACGAGAUCUUGUCUGA
-1.88162	MGAT1	4245	NM_002406	6031182	GGAAUUAGCACCUGCCUGU
-1.88081	DOLPP1	57171	NM_020438	48976059	GGGUCUACCUGCUGUACCA
-1.88014	MTMR3	8897	NM_153051	23510388	GACCAAACGUGGACAGUUC
-1.87648	MAD2L2	10459	NM_006341	6006019	GACAAGACCUCAACUUUGG
-1.87647	PLCG1	5335	NM_182811	33598945	GCAGCAAGAUCUACUACUC
-1.87619	ACP1	52	NM_004300	30089990	GGAUGAAAGCAAUCUGAGA
-1.87498	ABCC9	10060	NM_020298	10947123	UAUCAACGAUGGUGUACUA
-1.87457	MEP50	79084	NM_024102	20127622	CUGAGUAGAUUGGAUUUAA
-1.87409	BRD8	10902	NM_183359	34452708	GAGAGAUUCUACCCGCAAA
-1.87316	FKBP4	2288	NM_002014	17149846	GCUCUAUGCCAAUAUGUUU
-1.86917	FOXP1	27086	NM_001012505	60498986	AAUCUGGGACUGAGACAAA
-1.86901	MNAT1	4331	NM_002431	49574512	UAGAUGAGCUGGAGAGUUC
-1.86801	C20ORF129	81610	NM_030919	24308304	CAACAGGCUCCUACAGUUU
-1.8662	XRCC3	7517	NM_005432	12408644	AAACUGAAAUCGGUAAAGG
-1.86517	CLGN	1047	NM_004362	4758003	GAUAAAGUCAGUACGCAAA
-1.86457	NPL	80896	NM_030769	13540532	UCUCUUAGACUUCGGGCAA
-1.86429	OR6T1	219874	NM_001005187	52353277	GGUUAAUGGUGACCUACAU
-1.86227	OR51Q1	390061	NM_001004757	52353940	GUGAUCUCCUAUACACUUA
-1.85398	IL2RG	3561	NM_000206	4557881	GGGCUGAACACGACAAUUC
-1.85343	NGFR	4804	NM_002507	4505392	GCACAUAGACUCCUUUACC
-1.85267	NLGN4X	57502	NM_181332	31317255	UCUUAAAUCUCUCCGCUAA
-1.85041	EDG8	53637	NM_030760	46198302	GAAUCUAGCCGUGUUGUUG
-1.84896	H2-ALPHA	113457	NM_080386	156564362	GAAGGAAGAUGCAGCCAAU
-1.84795	HTLF	3344	NM_002158	40549453	CCUUUAGUCUUCUCAUUUA
-1.84598	TNPO1	3842	NM_153188	23510380	GCAAAGAUGUACUCGUAAG
-1.84222	CRX	1406	NM_000554	38327638	GGAAGUUUCAGAUCUUGUA
-1.83944	TAF2	6873	NM_003184	20357590	GGAAGCAGUUGUUGAUUAU
-1.83704	UBE2J1	51465	NM_016021	37577121	GCUCUUAUAUUCCGACGAA
-1.83671	MKRN2	23609	NM_014160	32880198	GGACAAAGUGUGCAGUAUC
-1.83594	OBP2A	29991	NM_014582	109637796	AGGCCAUGGUGGUCGAUAA
-1.8357	TLR5	7100	NM_003268	19718736	AGACAUAUAUUGUGUGUAC
-1.83432	KCNJ5	3762	NM_000890	24797140	GUGGAUUCCUUGUGUUGAA
-1.83385	NVL	4931	NM_206840	45643124	CGGGAAGGUUCGACCGAGA
-1.83339	TUBG2	27175	NM_016437	7706750	GAUGAGAUGGACAGGUCUA
-1.82916	SYPL1	6856	NM_182715	33239442	GUAAAAUAAUCCACCGUUU
-1.82849	DLG7	9787	NM_014750	21361644	AGACUAAGAUUGAUAACGA
-1.82829	RNPEPL1	57140	NM_018226	54020717	GGGCAGGGCUGGAAUUCGA
-1.82566	PCYOX1	51449	NM_016297	33620750	GAGAGCAACUGGUUCAUAA
-1.82545	AP2S1	1175	NM_021575	70906431	CCGUGUGUGUCCCGAGUAA
-1.82413	GCK	2645	NM_033507	15967158	GCAAGCAGAUCUACAACAU
-1.82214	PHF12	57649	NM_020889	75677337	GGGAUUAGCACCCAGAAUU
-1.82004	SLC7A11	23657	NM_014331	80861465	UUGUAGAGCUUGCGUAGAA
-1.81308	BAI1	575	NM_001702	4502354	UCAACAAGCUCGUGUCCAA
-1.81304	MMP20	9313	NM_004771	45359864	GCACAGGCGUAUCUUGACA
-1.8121	PPP3CB	5532	NM_021132	11036639	GCAGACACCUUACUGAAUA
-1.81139	IRTA2	83416	NM_031281	14550413	GAACAGAAGUGGCCCUUUU
-1.80563	APLP2	334	NM_001642	4502146	GGACCGAGAUUACUACUAU
-1.8025	ENTPD5	957	NM_001249	4557426	AGACUUGGUUUGAGGGUAU
-1.80194	BAL	83666	NM_031458	13899296	GCAGACGGCAGAUGUAAUU
-1.80113	AFG3L2	10939	NM_006796	5802969	GAUAGAUGAUGAAGUACGA
-1.80079	SERPINB8	5271	NM_001031848	73623032	CUUUAAAACCAACGAGGAA
-1.80021	RPUSD2	27079	NM_152260	23308688	CCUACAUGCCCUACGCUAU
-1.8002	OR8U1	219417	NM_001005204	52353303	GGAAUUUCUUGUACAAACA
-1.80018	DHX29	54505	NM_019030	67782361	CUGCAGAUCAUUACGGAAU
-1.79614	HTATSF1	27336	NM_014500	34147671	CUACAUAUCAGGCCAAUUA
-1.79289	PIK3C2A	5286	NM_002645	4505798	GAUGAUUCCUUCAGGGUUA
-1.79246	GDI1	2664	NM_001493	4503970	UGGCAAGAGCCCAUAUUUA
-1.79041	B3GALT4	8705	NM_003782	51702476	GGUAAGUGCCCGACGAGGA
-1.78874	ASL	435	NM_000048	68303544	CCAGAUACUCCAUGGCCUA
-1.78837	OR52N2	390077	NM_001005174	52353267	UCAGGAAGGUGUAAUUAAA
-1.78833	E2F5	1875	NM_001951	12669916	GGUGCUGGCUGUAAUACUA
-1.78817	TAF1L	138474	NM_153809	24429571	CCAAGCAACUUCUACGUAA
-1.7878	MOCOS	55034	NM_017947	8923660	GCGCUCUGCUGGUCCAUAA
-1.78462	SORCS1	114815	NM_001013031	61743974	GGACAUCGGUCGAGUCAUC
-1.78409	CGI-105	51011	NM_016044	7705607	GAAGGUUACUCACAGUUCU
-1.78263	GTF2F2	2963	NM_004128	4758487	GAAAACUACAUGCGAUUAA
-1.78255	FALZ	2186	NM_004459	38788259	GAACCGAAGACUCAUAAUA
-1.78165	PPP1CB	5500	NM_206877	46249377	GCAAAGUUAUGGUCGAUUU
-1.78143	TXNDC3	51314	NM_016616	31543835	CAACUUCUAUAGUCGAAUA
-1.77593	FUCA1	2517	NM_000147	24475878	GGGAAUGUCCUGAUACUUA
-1.77552	SHOX2	6474	NM_003030	6031198	UCGAAGAGCUAAAUGUAGA
-1.7752	PGM5	5239	NM_021965	68299819	UGUUAAAGCUGCACUAUAA
-1.77351	NYD-SP28	85478	NM_033124	24475729	GAACACAACAGUGCUCUGA
-1.76501	ZNRD1	30834	NM_014596	25777705	UGUCAUGGACCUCGCCAAU
-1.76197	PFKL	5211	NM_002626	50346003	CUAGUGGGCUCCAUCGAUA
-1.76053	CHD4	1108	NM_001273	51599155	AAGAAGAUCUAGCCCGAAA
-1.75558	CHD6	84181	NM_032221	29244923	GUAGAUAUGUGCAGUCUUA
-1.75519	HLXB9	3110	NM_005515	38348182	GGACGACGAGGACCAUUUC
-1.75453	HOXA7	3204	NM_006896	84105267	GUUCCGGGCUUAUACAAUG
-1.75208	GPR2	2826	NM_016602	7705315	CAACUAGGGCUGCGAAUCU
-1.75063	PNLIPRP1	5407	NM_006229	5453919	AGAAAGACCCGGUUCAUCA
-1.74879	PRKCH	5583	NM_006255	47717140	GCACCUGUGUCGUCCAUAA
-1.74714	B3GALT7	374907	NM_198540	42821106	CAUUCAACCAGACGCUCAA
-1.74697	NUDT9	53343	NM_198038	37594456	GAACUACCAUGACGAAACA
-1.74507	FOXF1	2294	NM_001451	4503732	GAAAGGAGUUUGUCUUCUC
-1.74482	DDX5	1655	NM_004396	13514826	GCAAAUGUCAUGGAUGUUA
-1.74462	FBXW2	26190	NM_012164	7549806	GAAACCUCGUCAUUAAUUG
-1.73962	USP36	57602	NM_025090	35250685	GAUGUAGGCUAUCCGGAAU
-1.73896	GCM1	8521	NM_003643	45269132	GGCCAAAUCCAGCGGGUAA
-1.73706	FZD4	8322	NM_012193	22547160	GAUCGAUUCUUCUAGGUUU
-1.73478	IMP4	92856	NM_033416	15529981	UCGCAAACCAGGACGACUA
-1.73459	REV1L	51455	NM_001037872	84043966	GAAGUUAAUUGAUGGGUUU
-1.73241	RGS20	8601	NM_003702	13654234	CACAAUAGCUUCCCACGAA
-1.73232	FKHL18	2307	NM_004118	34304365	UGACUGCCACGACAUGUUU
-1.73209	SEC14L1	6397	NM_003003	4506866	GCACAAGUGUAAAGUGAUG
-1.73168	ORC1L	4998	NM_004153	31795543	UAAGAAACGUGCUCGAGUA
-1.7316	ILF2	3608	NM_004515	24234746	CCAUUUGACUUCUAUUUGU
-1.73147	CPSF3	51692	NM_016207	21314666	GUGUCAUUAUAGCGGGAUA
-1.73125	RAB27A	5873	NM_183236	34485710	CCAUAGCACUCGCAGAGAA
-1.73013	UNQ9341	283420	NM_207345	141803213	GAGUUAAGAACAAACGCAA
-1.72926	LYSAL1	9583	NM_004901	4758661	GCGAAGCCAUUGUCCGUAA
-1.72744	NPL4	55666	NM_017921	8923608	AGGAAAAGCAUUGGCGAUU
-1.72721	RNF169	254225	XM_495886	51468839	CCGAAGAACUAAACCAUUU
-1.72387	SLC38A2	54407	NM_018976	31543637	CUGAAAGACCGCAGCCGUA
-1.71889	MAZ	4150	NM_002383	13399295	GAGCUCGGCUUAUAUUUCG
-1.71602	PGGT1B	5229	NM_005023	27597101	CGACUUAAGCCGAGUAAAU
-1.71353	GPR92	57121	NM_020400	48675823	CCGCUGGUGUACUACUUUA
-1.71309	HP	3240	NM_005143	51093872	GCAAUGAUGUCACGGAUAU
-1.71282	PDK1	5163	NM_002610	37595546	GAUCAGAAACCGACACAAU
-1.7125	LYPLA3	23659	NM_012320	64085296	CAGCGUGGGUUCCUAUUUC
-1.7085	USP38	84640	NM_032557	31559774	GAUCAGAAGUAUCAUGUGA
-1.70127	ZFP36L1	677	NM_004926	15812179	UAACAAGAUGCUCAACUAU
-1.70032	IL17R	23765	NM_014339	23238207	CCUCGAGGGUGCAGAGUUA
-1.70005	PANK4	55229	NM_018216	8922664	GCGCUUCGCCAUCGACAUA
-1.69862	GTF2H2	2966	NM_001515	31747573	GGUAGUAGAUGGAUCAAGA
-1.69588	STK32A	202374	NM_145001	21450708	CCAAGAAGAUGUACGCAAU
-1.69515	CTSZ	1522	NM_001336	22538441	CAGAAAGACUGGCUAACUA
-1.69366	GPR157	80045	NM_024980	56790916	CCAUUGCGCUCUACUUGUA
-1.69349	MYO18A	399687	NM_203318	42794778	CCAAGAAACACGGGCGUAA
-1.68857	EIF4G1	1981	NM_004953	38201618	GGGCUUAGCUGGAAGGAAU
-1.68199	CBFA2T3	863	NM_175931	28872804	CAUUGACGAUCGAGGAGUU
-1.67774	ADAM33	80332	NM_153202	24041039	GACCACACCCUGUUCUUGA
-1.67518	OPN5	221391	NM_001030051	71999145	UGACAAAGGUAGCGAUGUU
-1.67512	PTPMT1	114971	NM_175732	148224883	UCGCCAAGAUCCGGUCAUA
-1.67362	CYP2C8	1558	NM_000770	13787188	GCACUGUAGCUGAUCUAUU
-1.67055	CBFA2T2	9139	NM_001032999	74229007	GAUCAUCGUUUGACAGAAA
-1.67039	PPIL2	23759	NM_014337	22547209	GCAAGAAGCAUUAUUACGA
-1.66857	RXFP3	51289	NM_016568	7706102	GGAGAACGCUCUUGACUUC
-1.6683	TXNDC8	255220	NM_001003936	51510890	CUAAUGUGGAUGUGAACAA
-1.66674	C2ORF7	84279	NM_032319	14150089	GCUUCCGUAUCCAUGAUUA
-1.6667	GRM7	2917	NM_181875	32528269	GCUGAAGUAUAUACGCAAU
-1.66361	RAB34	83871	NM_031934	31543536	GCAUCAACCUACUAUAGAG
-1.66276	PLA2G1B	5319	NM_000928	38016927	GCUCGGCAAUCACCUGUAG
-1.66263	CKN1	1161	NM_001007234	55956772	GUAAAGCAGUGUGUUCCAU
-1.66168	AMD1	262	NM_001033059	74275347	GUAAAUGAGAUUAGCGUCU
-1.65944	APOBEC2	10930	NM_006789	42544183	GAACCUGCGUCUGCUCAUU
-1.65918	SRP54	6729	NM_003136	20149548	CAGUUUACGUUGCGAGACA
-1.6587	TGIF2	60436	NM_021809	39777595	GCAAAUAUGUAACUGGUUC
-1.65732	PEX6	5190	NM_000287	21361243	AGAGUUACACAUCGAAAUU
-1.65438	FUBP1	8880	NM_003902	62868228	GAAAGGAUAGCACAAAUAA
-1.65314	XYLT1	64131	NM_022166	51944975	CGAAGAAGCCACCGAGUAG
-1.65264	ADAM29	11086	NM_014269	73765551	GGAAAUCUGUGCACCUGUA
-1.6518	GDF8	2660	NM_005259	4885258	GCAUGUACUUGGAGACAAA
-1.64872	EIF5A	1984	NM_001970	34147551	GAAGAUAUCUGCCCGUCAA
-1.64768	SDHC	6391	NM_001035511	78711819	GCACUGGUAUUGCUUUGAG
-1.64713	OR5P2	120065	NM_153444	23592221	UGAUUUCGCUCCCUUACUU
-1.64713	OR4K17	390436	NM_001004715	52317250	UCACUCAGGGUUUCAGAUA
-1.64662	PPP2CA	5515	NM_002715	57222566	CCGGAAUGUAGUAACGAUU
-1.64405	CYP27B1	1594	NM_000785	74099700	CAACGUAGUCUGCGACCUU
-1.64251	ABHD7	253152	NM_173567	31542788	CAGAGGAUCUUGAAGCUUA
-1.63985	CGI-63	51102	NM_016011	67078403	CGAGUGACAUCCCUCUUCA
-1.63773	TMPRSS6	164656	NM_153609	56682967	GGUAUUUCCUAGGGUACAA
-1.63605	CDC6	990	NM_001254	51944959	GAGAUCAGGUUCUGGACAA
-1.63516	TFEB	7942	NM_007162	24307932	GCAGAUGCCCAACACGCUA
-1.63502	HAVCR2	84868	NM_032782	49574533	AUGAAAGGGAUGUGAAUUA
-1.63491	SLA/LP	51091	NM_016955	8393712	GGCUCGAGUUGGUAGAAUA
-1.63276	LOC642678	642678	XM_926130	113413044	GUGUGAUGAUUGUGACAUA
-1.62999	OPCML	4978	NM_002545	59939898	UAAACUAUCCUCCCUAUAU
-1.62737	TRPM7	54822	NM_017672	29893551	GUUAAUACAUGGUCAAGUA
-1.62714	MARCKS	4082	NM_002356	11125771	GAGAAGGCGGUGAGGCUGA
-1.6247	IKBKG	8517	NM_003639	21361093	AACAGGAGGUGAUCGAUAA
-1.6247	VRK3	51231	NM_001025778	71164887	CCAAGCGGCAUUCAAAUUC
-1.62269	EIF5	1983	NM_183004	37537715	GAUCUCAUGAGGCGAAUAA
-1.62179	LOC257106	257106	NM_181720	71040095	CCAUACUAUCAUCGAGAUU
-1.61991	METAP1	23173	NM_015143	24308008	AGAAAUAGAUCACGCUGUA
-1.61934	ZC3HDC1	64761	NM_022750	52345407	UGUAAGAGAUCCCAUGAUU
-1.61897	TRPV2	51393	NM_016113	22547178	AGGCUGUGCUGAACCUUAA
-1.61831	TPK1	27010	NM_022445	21362109	GCCAACCGCUUAUAUGAUA
-1.61699	SORCS2	57537	NM_020777	18379343	GGUACCAGAUGGACACCUA
-1.61674	C9ORF96	169436	NM_153710	76563907	UAAAGGACGUGGUGCACAU
-1.61491	CP	1356	NM_000096	4557484	ACAGAGAGUUCUACAGUUA
-1.61466	TRPV1	7442	NM_018727	74315349	GGAGACUAUUUCCGAGUUA
-1.61199	AMACR	23600	NM_203382	42822892	GGAAGCUUCUGCCGGUUAG
-1.60957	PROP1	5626	NM_006261	40254838	CAAGAGCGCUCACUGCUUC
-1.60456	EHD3	30845	NM_014600	7657055	GAGGAAAGUUGCCGAGUGA
-1.60406	NUPL1	9818	NM_001008565	56788378	GGACAGAAUGCUUUAGGGU
-1.60259	OR5V1	81696	NM_030876	45594309	CUAGGGAACUUGGCCUUUA
-1.60247	PA2G4	5036	NM_006191	5453841	UGAGGUACAUGAAGUAUAU
-1.59883	EBI2	1880	NM_004951	50962860	GGGCAUGUUUCAUAGGAUA
-1.5988	UGT8	7368	NM_003360	40254470	CGAGAGAGGCCACCAUACA
-1.59858	TAF6	6878	NM_139122	21536354	CCAACCAAGUUUAUUGUAA
-1.59504	FLJ20421	54928	NM_017813	46048163	GGAAACCAGACUACAAUUA
-1.59121	ADAMTS10	81794	NM_030957	56121814	UCAAAUCGCGUCAGUGUAA
-1.59049	KIAA1811	84446	NM_032430	24308325	AAAUAUUCCUCGUGCUAAA
-1.58792	MYO1F	4542	NM_012335	27544940	GAACAUGCUUAUCGACUGU
-1.58678	SMARCA5	8467	NM_003601	21071057	GGAAUGGUAUACUCGGAUA
-1.58551	EP300	2033	NM_001429	50345996	GGACUACCCUAUCAAGUAA
-1.58497	MARK3	4140	NM_002376	46852165	GCGGUAAACUCGACACGUU
-1.5826	SLC9A1	6548	NM_003047	27777631	UGAUCAAGGGUGUAGGCGA
-1.5786	USP6	9098	NM_004505	4758563	GAGAAUGGGAGACAUAUAA
-1.57406	NEK1	4750	NM_012224	41872672	GGACUGGUUUGUACAGAUA
-1.57304	ACCN3	9311	NM_020322	9998947	UGACAUGGCGCAACUCUAU
-1.57301	PPP2R2B	5521	NM_181676	32307116	UCGAUUACCUGAAGAGUUU
-1.57169	CDKN2B	1030	NM_004936	47132608	GCACUUAUGCAGUAAAUUA
-1.56618	OR1A2	26189	NM_012352	6912551	CAACGAUGGGCAUGUAUUU
-1.56611	PIN1	5300	NM_006221	56676308	GCUCAGGCCGAGUGUACUA
-1.56499	GPR162	27239	NM_014449	7656842	UGAGAGAGUCCACUACUUA
-1.56384	KCNK9	51305	NM_016601	16445406	GCCUUUAGCUUUAUGUAUA
-1.56339	TIP120A	55832	NM_018448	21361793	GACUUUAGGUUUAUGGCUA
-1.56286	BTBD12	84464	NM_032444	63252862	UCAAACGGCACUCAGAUAA
-1.56238	FOLH1	2346	NM_001014986	62548857	GCAGAGCACGGUAUACUAA
-1.55981	SLC20A2	6575	NM_006749	34222154	GUACAUAACUAUUUCGAUG
-1.55775	AMHR2	269	NM_020547	10198655	UGAGAGAGCAUUGUACGAA
-1.55731	GRM7	2917	NM_181875	32528269	GCUGAAGUAUAUACGCAAU
-1.55635	CRYL1	51084	NM_015974	7705743	AUGUUAAGCUACUGCGACA
-1.55475	UQCRC1	7384	NM_003365	46593006	GAAGGAACGUGAUGUGAUC
-1.55436	CBLL1	79872	NM_024814	13376203	GACAAGAUAUAGACCGUAU
-1.55296	EMR3	84658	NM_152939	23397638	GAAUGUACACCACCCUAUA
-1.55236	TMEM16G	50636	NM_001001666	48717268	GGAUAAUCUUCGUGCGGCU
-1.55015	SLC6A8	6535	NM_005629	5032096	GCGGAGGUGUGUUCCUUAU
-1.54933	B3GAT3	26229	NM_012200	12408653	GGACCCAAGGAGUCGUCUA
-1.54767	COG8	84342	NM_032382	21166360	GUACGGUAACCUAGGGCAU
-1.54695	OR4K5	79317	NM_001005483	53828691	GCACACAUUAAGCCAGUUA
-1.54638	RGS2	5997	NM_002923	4506516	GGAAGACCCGUUUGAGCUA
-1.54638	TOPK	55872	NM_018492	18490990	CAAGACACCAAGCAAAUUA
-1.54633	OR5AY1	343170	NM_001004732	52317116	GGGUAAUGAAAGAUGACUA
-1.54525	ALDH4A1	8659	NM_170726	25777735	CAGCGGAACUCAUCGACUU
-1.54379	LDHAL6B	92483	NM_033195	15082233	CCGAGAAGCCCGUUCAUCA
-1.54219	PTRH2	51651	NM_016077	62865877	CAAAGUCACUGGUCACCUA
-1.54047	PDE8A	5151	NM_173455	47132538	UAAGAACCACUGAGUUAUA
-1.54005	PTPRM	5797	NM_002845	18860903	GGACUUGCCUGGCGACUUU
-1.53871	SLC12A4	6560	NM_005072	34147633	GGGAACAACAUUCGCAGCA
-1.53742	ASB3	51130	NM_145863	22208950	GAAAUAUGGAGCCCAGAUA
-1.53661	SIX6	4990	NM_007374	6677978	GUGGACAAGUACCGAGUAA
-1.53525	LOC342897	342897	NM_001001414	47825360	GCUGCUGGAUGACGAACAA
-1.53512	APOE	348	NM_000041	48762938	GACAAUCACUGAACGCCGA
-1.53471	PPARD	5467	NM_177435	29171749	GACCUGGCCCUAUUCAUUG
-1.53462	RAB4B	53916	NM_016154	82659106	GCACUAUCCUCAACAAGAU
-1.53413	CRSP8	9442	NM_004269	28558978	GCAUAUAAGUGGUCAAACA
-1.53206	CCNE1	898	NM_057182	17318560	GUACUGAGCUGGGCAAAUA
-1.53063	CDO1	1036	NM_001801	56786146	GGGCAAUGUACGCCAAGUU
-1.53016	OR4K14	122740	NM_001004712	52317248	CUUCAUGGGUCGUUGGAUU
-1.52979	NKX2-8	26257	NM_014360	31377776	GCGCAGCCUUCUAGAUUUA
-1.52924	CAD	790	NM_004341	47458828	GGAAGGAGAUUGAGUACGA
-1.52872	OR8A1	390275	NM_001005194	52353347	AAACUGGCCUCAUGUUAAA
-1.52587	FBXO38	81545	NM_030793	45505154	GGAAAUUUCGUAAUCGUAA
-1.52326	CLCNKA	1187	NM_004070	31542310	CAGUGACCCUGACGCUAUU
-1.52201	PPP4C	5531	NM_002720	4506026	GCACUGAGAUCUUUGACUA
-1.52089	KCTD17	79734	NM_024681	169234777	GAGAAGGACUACACGGUCA
-1.51746	RUTBC2	129049	NM_001098498	148612874	CAGAAACGGGAGACGGCAA
-1.51504	OR4X2	119764	NM_001004727	52317105	GGAUUAGGACAUUGAGACU
-1.51406	CBR3	874	NM_001236	62240998	AAACAUGUGCAACGAGUUA
-1.51364	TLX2	3196	NM_001534	33413430	CAAAGUGGCUUCAGUGUCC
-1.51356	RFC5	5985	NM_007370	31795541	GCUUCAGAUGACCGAGGAA
-1.51343	OR6V1	346517	NM_001001667	48717322	ACACUCGCCUGUUGGAAUU
-1.51126	TRIM61	391712	NM_001012414	60099473	GGAUCUACAUGAUAGUUUC
-1.51093	VPS18	57617	NM_020857	42544225	GACGUAAGGAUGACGCAAA
-1.51016	ENPP4	22875	NM_014936	54124344	CACAAAGGCUACAAGCAUA
-1.50879	MGC5178	79008	NM_178044	30089944	GCUAAGGGCCCAUGUGAUC
-1.5072	LILRB4	11006	NM_006847	21314640	GGAGCCCAAUGGACACUUU
-1.50571	NOTCH4	4855	NM_004557	55770875	GCACGGACGGUGUCAGUAA
-1.50564	IFI16	3428	NM_005531	5031778	CAGCGUAACUCCUAAAAUC
-1.50535	TTF1	7270	NM_007344	33356178	GGGCAUAUCUUGGGUAGAA
-1.50506	FOXA2	3170	NM_153675	24497503	GAACAUGUCGUCGUACGUG
-1.50233	PKIG	11142	NM_007066	32483384	GGAAUGCGGUCCCUGACAU
-1.50178	SOCS2	8835	NM_003877	21536304	CGACUACUAUGUUCAGAUG
-1.5013	ZNF294	26046	NM_015565	31657110	GGGUGUAUCUAACCUAUUA
-1.5003	TAZ	6901	NM_181313	31317262	GGGACUGGGUGCAUAUCUU
-1.49861	OPA3	80207	NM_025136	13376716	GCGCGUUCCCUAUGGCGAA
-1.49792	TAS2R43	259289	NM_176884	116235463	UGAUCAACCAUUUCAGCAA
-1.49787	DDX11	1663	NM_004399	4758135	CGGCAGAACCUUUGUGUAA
-1.49575	IL27RA	9466	NM_004843	18379338	GGAAUUAGCACCCCUAGUG
-1.49551	DNA2L	1763	XM_938629	89032012	AGACAAGGUUCCAGCGCCA
-1.49527	ADAM11	4185	NM_002390	73747883	CUACGGAGGUCGCUGCAAA
-1.49467	CA3	761	NM_005181	6996001	GGGAAGACCUGCCGAGUUG
-1.49364	MC2R	4158	NM_000529	66346710	GAUCUUCUCCCAUCAUGUG
-1.49362	CHRNE	1145	NM_000080	38327653	ACGAGGAACUGCGUCUUUA
-1.49186	POLR3C	10623	NM_006468	141801742	CCAAAGAGAAUAAGCGUCU
-1.49154	GTF2F1	2962	NM_002096	4504196	GAAUACGUCGUUCGAGUUC
-1.49096	CEL	1056	NM_001807	27894374	ACGCCAAUCUGCCAGGUAA
-1.48972	CCM1	889	NM_001013406	61742816	GAAGCUAAAUGGACAGUUA
-1.48743	TAF5	6877	NM_006951	50363367	CGAGUAUUAUCUAGUCUUA
-1.48561	HS2ST1	9653	NM_012262	12545388	GCCCAUGCCGUUCGAGAAA
-1.48472	FXYD7	53822	NM_022006	11612658	GCAAAUCCUGUAAGUCUGA
-1.48447	CPA4	51200	NM_016352	61743915	CAACAUUGCCGCAGACUUU
-1.4844	VNN3	55350	NM_018399	66932887	GCACAUUUGGAACGCGUUA
-1.48355	AB026190	27252	NM_014458	40807499	CGAGAGGGCUAUGGAAUUA
-1.48306	USP5	8078	NM_003481	4507854	GAGCUGACGUGUACUCAUA
-1.48218	CYP11B1	1584	NM_001026213	71067342	GCGGAACUGUCGCCAGAUG
-1.48182	MCM5	4174	NM_006739	23510447	GAACAGGGUUACCAUCAUG
-1.48092	DKC1	1736	NM_001363	15011921	CAAGGUGACUGGUUGUUUA
-1.47924	EIF4G2	1982	NM_001418	4503538	GCAGUUAGCUAAAUUACAA
-1.47725	SLC39A11	201266	NM_139177	31542247	GAAUCGGGAUCCAGAAUUU
-1.47282	CYP4B1	1580	NM_000779	13435388	AGGAUGAGAAGGUGCGGAA
-1.47098	ALS2CR3	66008	NM_015049	13027379	GUGAUGAGCUGAUUCGAUA
-1.47059	FCRH3	115352	NM_001024667	67089144	UUACAGAGCCUGGAAAUUA
-1.4689	BTN3A3	10384	NM_197974	37574627	CAAAUAAAGUGGAGCGACA
-1.46721	NAT8	9027	NM_003960	13929473	GACAUGACAUUGUGCACAG
-1.4647	P30	201161	NM_181716	56118233	CUGAGCACAUAACGACUUA
-1.46425	TOP2B	7155	NM_001068	19913407	GAAGUUGUCUGUUGAGAGA
-1.46381	RSC1A1	6248	NM_006511	5730020	GCUCAACAGUCCCUAGUUA
-1.46345	LOC157708	157708	XM_088367	51467086	CGAUACCGAUGUCCUGUCA
-1.46284	MMP13	4322	NM_002427	13027796	GAAUACAGCAUCUGGAGUA
-1.46228	YARS	8565	NM_003680	38202242	GAACGGCAACCACGGGCAA
-1.46218	ITPA	3704	NM_181493	31657143	AAAUUGACCUGCCGGAGUA
-1.45988	ELA3A	10136	NM_005747	58331213	CGAGGGAUCUGACCUACCA
-1.45984	ATP6V1H	51606	NM_213620	47717101	GCAGUGACUUAAAUUACUA
-1.45969	APOL3	80833	NM_145640	22035645	GAUUGAAGGUAUUUAAGGA
-1.45958	XPNPEP1	7511	NM_020383	21359928	GCGACUGGCUCAACAAUUA
-1.45889	TOP3A	7156	NM_004618	52487034	UCGCCGACCUGCUGUCAAA
-1.45879	PAX5	5079	NM_016734	9951919	GCAAGAGAGACGAAGGUAU
-1.45853	OR5D16	390144	NM_001005496	53828709	CUUCAGUGUGGUAGGGAAU
-1.45701	ZFYVE9	9372	NM_007323	6552336	GCUGUAGCCUGAAAUGUAA
-1.4558	FABP7	2173	NM_001446	36054052	CAACGGUAAUUAUCAGUCA
-1.45572	IMPDH2	3615	NM_000884	66933015	GGAAAGUUGCCCAUUGUAA
-1.45531	CDC2	983	NM_033379	27886643	GGUUAUAUCUCAUCUUUGA
-1.45372	EIF4G3	8672	NM_003760	10092600	UGACAAGGCUGCAUUAUCA
-1.45125	CDY	203611	NM_001001722	49355786	UGUUAAUUGCUGGGCGAAA
-1.44953	ANXA9	8416	NM_003568	4502102	GAAAGGGGAUUGCCAGUCA
-1.44907	LRP4	4038	NM_002334	157384997	GGACAGACACAGGUCGAAA
-1.44815	SLC31A2	1318	NM_001860	4507016	UUGUAAGCUUUGGGAAUUA
-1.44787	PEPD	5184	NM_000285	4557834	CGACAUGGGCGGUGAGUAU
-1.44702	DLST	1743	NM_001933	32307170	GUGCAAUGCUGACAACUUU
-1.44695	PSKH2	85481	NM_033126	14916454	GCAGAUAACUCAUAGGAAU
-1.44495	TAS2R16	50833	NM_016945	68160949	CUUGAGUCCUUGACAAUUA
-1.44357	SH3BGR	6450	NM_001001713	48762711	GAAUGUUCCUGGAGAGAAA
-1.44342	CCR9	10803	NM_006641	14043043	UACGUUAACUUCAACUUCA
-1.44331	CTH	1491	NM_153742	34328938	GUACAGGGAUGGUCACCUU
-1.44276	USF2	7392	NM_207291	46877104	GCAAGACGGGAGCGAGUAA
-1.44262	ZFX	7543	NM_003410	71061445	UGAAAUCGCUGACGAAGUU
-1.44164	ABP1	26	NM_001091	73486660	GUGCUGAGGUUUCUGGAUA
-1.44105	PDE1A	5136	NM_001003683	51102294	GCACUAAGACGAUCAAAUA
-1.44014	SCML2	10389	NM_006089	5174668	UUAUAUAGCUGUACCUGAU
-1.44013	CGI-150	51031	NM_016080	34850073	GGAAUGAGUGUGUGACGUU
-1.43929	GZMM	3004	NM_005317	7108347	GCACUGACAUCUUCAAGCC
-1.43593	CDIPT	10423	NM_006319	22027476	GUCACAAGAUGAUCGACUU
-1.43589	CACNG6	59285	NM_031897	22027559	CACCUAGAGCCACGCGUGA
-1.43518	TXNDC4	23071	NM_015051	52487190	UGAAGUAGCUCGGCAAUUA
-1.43489	GJA8	2703	NM_005267	55953075	UCAAUCAGUUCGAGGAGAA
-1.43396	TUBB4	10382	NM_006087	21361321	GGCCACAGGAGGAAAUUAU
-1.433	MED25	55090	NM_018019	22907057	CAUAGAAUUCACUGGACGA
-1.43273	LOC123722	123722	NM_001007122	148540132	CGGGAAGCCUAUAGGUACA
-1.43269	BIRC4	331	NM_001167	32528298	GUAGAUAGAUGGCAAUAUG
-1.43035	GUCY2C	2984	NM_004963	4826751	GAAUCAAGAUGCCUCGUUA
-1.42972	GNAO1	2775	NM_138736	41281684	GAGAAGACGUGAAACAGUA
-1.42866	PRDX1	5052	NM_181697	32455265	CCACGGAGAUCAUUGCUUU
-1.42828	RRP22	10633	NM_006477	55953118	AGGAGUGGCCAGACGCUAA
-1.4256	SACS	26278	NM_014363	38230497	GCACGGCAUUCAAGAAAUA
-1.42358	MYO1C	4641	NM_033375	46485767	GCUCAAAGAAUCCCAUUAU
-1.42263	POLR3A	11128	NM_007055	39725937	AAAUACGGAAAUCGAGAAA
-1.42065	PRO1580	55374	NM_018502	94536839	GCUGGAAGCUCUCGGAUAU
-1.41892	ETS2	2114	NM_005239	56119171	GCAAGGCAAACCAGUUAUA
-1.41858	JMJD2C	23081	NM_015061	24307986	AUUACAUGCUUUCGACAUA
-1.41823	RACGAP1	29127	NM_013277	21361396	UAAAUGAGAUUGAGCAAAG
-1.41753	NDUFA9	4704	NM_005002	39725687	UCGUAAAGCCGUCGGACAU
-1.41656	DAB2	1601	NM_001343	4503250	GAACCAGCCUUCACCCUUU
-1.41606	CD80	941	NM_005191	31377790	UCAUGUGUCUCAUCAAGUA
-1.41509	HUS1	3364	NM_004507	31077213	ACAAGUAAAUCCCACAAAG
-1.41218	PIK3C2B	5287	NM_002646	15451925	GUUCGACACUUACCACAAU
-1.41123	HAND2	9464	NM_021973	12545383	UUCCAUGGCUGGCUCAUUG
-1.41095	PILRB	29990	NM_178238	30179910	GGAAUAAAUAGCGUGAAAU
-1.41038	ITGB1	3688	NM_033668	19743818	GUGCAGAGCCUUCAAUAAA
-1.40863	PPP1R3A	5506	NM_002711	34304342	GAACUAGUGCAAUUACAUA
-1.40603	ITGB3	3690	NM_000212	47078291	GCAGUGAAUUGUACCUAUA
-1.4046	GRINA	2907	NM_001009184	57165374	CCGCCAGCCUGUCGUACAU
-1.40397	NMNAT1	64802	NM_022787	20070320	AUGAAUGGAUCGCUAAUGA
-1.40328	ITGB4	3691	NM_001005619	54607026	GUGGAUGAGUUCCGGAAUA
-1.40224	TRIM56	81844	NM_030961	30794215	GCGACUUCCUGGCCUGUAA
-1.40005	PLK3	1263	NM_004073	41872373	GCAUCAAGCAGGUUCACUA
-1.39883	FAP	2191	NM_004460	16933539	GAUUACAGCUGUCAGAAAA
-1.39762	HCA112	55365	NM_018487	32484986	GAAUGAAGAUUUCCGAUAU
-1.39725	SLC35A3	23443	NM_012243	6912667	CUACUUAUCAGGUCACGUA
-1.39568	MSX1	4487	NM_002448	4505266	AGAAGAUGCGCUCGUCAAA
-1.39455	GABRA3	2556	NM_000808	34734069	GAGAUAAUCCGGUCUAGUA
-1.39255	SUCLG1	8802	NM_003849	11321580	GUGGAAUGGAUCACGUAGA
-1.3915	PDE5A	8654	NM_033437	61744431	CAAGAGAGCUACAGUCGUU
-1.39134	SPI1	6688	NM_003120	4507174	CCUAUGACACGGAUCUAUA
-1.3876	TNFSF11	8600	NM_033012	21536432	GCUCAUCUCACUAUUAAUG
-1.38724	MSRB	22921	NM_012228	20149599	GGUCAGAGGUUUUGCAUCA
-1.38645	OGFR	11054	NM_007346	33286445	UCAGGGAGGUCGAGGUGUU
-1.38569	KCNV2	169522	NM_133497	28329446	GCUGAAGGCUUAUGAGUAU
-1.38508	NCR1	9437	NM_004829	27545441	AAUACCAGCUGCACUUUGA
-1.38477	VGCNL1	259232	NM_052867	24119273	UAAGAGGACAAUCGCAUUA
-1.3844	VTN	7448	NM_000638	18201910	CCGCAAAGGCUACCGUUCA
-1.38341	LOC200933	200933	XM_946180	88971833	GGAGAAAGAAUUCGAGUCA
-1.38262	CA4	762	NM_000717	9951925	GCUACGAGGUUCAAGCCGA
-1.38123	PIK3CA	5290	NM_006218	54792081	GCGAAAUUCUCACACUAUU
-1.38028	AOF1	221656	NM_153042	60685218	CCGGUAGGCAGGCGAAGAA
-1.37995	PDHB	5162	NM_000925	4505686	GAGAAGAAGUUGCCCAGUA
-1.37763	ATE1	11101	NM_001001976	50345876	GAUUGCAGGUGUUUCACAA
-1.37655	PPP3R2	5535	NM_147180	34303920	GCAUUUACGACAUGGAUAA
-1.37512	SLC25A11	8402	NM_003562	34147649	GGACGUGCUGUUCAAAGUU
-1.37458	PALD	27143	NM_014431	51100971	CAUACCAUGUGUACCAUAA
-1.3722	GPR6	2830	NM_005284	77797831	AUAACGCGCUCACCUAUUA
-1.37146	TRIP3	9326	NM_001033577	75750486	GCGUGAUCUGCUUGGAGAA
-1.37134	USP10	9100	NM_005153	24307888	UGAGUUUGGUGUCGAUGAA
-1.37063	ANAPC11	51529	NM_001002245	50409795	GGCCAACGAUGAGAACUGU
-1.37056	ASP	83853	NM_031916	17572806	CAGGAAGAACGGCAUGAUA
-1.36971	SLC4A1	6521	NM_000342	4507020	GGGCUUGCGUUCCGAGUUU
-1.36926	RHBDL2	54933	NM_017821	54144653	GUGUUUAGCUGCUUUGAUA
-1.36924	IRF4	3662	NM_002460	4505286	CAUCACAGCUCACGUAGAA
-1.36872	NMT2	9397	NM_004808	4758815	CCAGGACACGUGCGGGAUA
-1.36719	ABT1	29777	NM_013375	17572813	GGUCGGACGCGUCUUCUUU
-1.36713	PHF21A	51317	NM_016621	19923461	AAGAGUAGUUGAACAGCUA
-1.36645	EXOSC3	51010	NM_001002269	50511938	CCUGAAUGCUAGAGCGUGC
-1.36628	MYH4	4622	NM_017533	11024711	GCAUAGCUCUCGAUAAGAA
-1.36577	KNG1	3827	NM_000893	38455404	GUACAAGGAUGCUGCAAAA
-1.3654	LOC338879	338879	NM_001012975	61175226	GUAAUGACAUGAAGCGCCA
-1.36476	CECR1	51816	NM_177405	29029551	UCGCAGAAUCCAUCCGAAU
-1.36328	NOX3	50508	NM_015718	11136625	CCAUGGGACGGGUCGGAUU
-1.36321	SDFR1	27020	NM_017455	9257239	GGUGAUCAUUGUUGUGUAU
-1.36295	ADAMTS20	80070	NM_175851	41281881	CAAGCCACCUAGCGUAAUA
-1.36153	ARIH1	25820	NM_005744	9966762	CGAGAUAUUUCCCAAGAUU
-1.35707	IL1F10	84639	NM_173161	27894306	AUGGCAAGAUACUACAUAA
-1.35566	OPRS1	10280	NM_147158	22212935	GAAUGCGGGUGGCUGGAUG
-1.35482	IQGAP3	128239	NM_178229	39753960	CGUCCGAACUGGCCAAAUA
-1.35462	SEMA3D	223117	NM_152754	41406085	AGGCAGUACCUCCGAUAAA
-1.35429	ZFHX1B	9839	NM_014795	37693523	GAACAGACAGGCUUACUUA
-1.35399	OR4E2	26686	NM_001001912	50054441	CUAAGAUGUUGGAGGGUUU
-1.35298	DGAT2L4	158835	NM_001002254	51317388	UAUUGAUGCCCUACGUAAA
-1.35293	PPFIA1	8500	NM_177423	29171752	GAAGAAAGGUUACGACAGA
-1.35282	ILT8	79168	NM_024318	13324689	CAGAAGGGAUAUCACCAAU
-1.35274	SAP30	8819	NM_003864	4506782	GAUAGUUGGUUGCCACUUU
-1.35206	GRHPR	9380	NM_012203	6912395	CUAGUGAACUCAAGCUGUA
-1.35107	PLA2G4B	100137049	NM_001114633	167860119	CGGCAGGAUAGCUGAGUUU
-1.35001	DDX46	9879	NM_014829	41327772	AGGUAAAUGUGUUUCGAUU
-1.34958	CLPP	8192	NM_006012	53759125	GAGAGGGACCGCUACAUGA
-1.34874	ISG20L2	81875	NM_030980	13569959	GGAGCUAUAUAAGUUGGUU
-1.34791	MGC39558	148789	NM_152490	22749020	CCUCGAAGCUGUAUUUAAU
-1.34782	AGTR1	185	NM_032049	14043065	UGGAAGGCAUAAUUACAUA
-1.34575	LRP8	7804	NM_017522	61744466	GGACUGACUCGGGCAAUAA
-1.34547	LCN7	64129	NM_022164	11545917	GGUCGUAUCUAUCCAGUCU
-1.34534	RPP40	10799	NM_006638	55743131	CUUACUGGUUUGCGAGAAA
-1.34324	IRF2	3660	NM_002199	4755144	GCGAAACGACUGAUAGUGU
-1.34185	BRD4	23476	NM_014299	7657217	AAACCGAGAUCAUGAUAGU
-1.34098	ZNFN1A2	22807	NM_016260	7705910	GAGCUGAUGCAGUCUCAUA
-1.34084	CLK4	57396	NM_020666	47717135	GGAGAUACGUUGACGAAUA
-1.34067	SPAG1	6674	NM_172218	27262637	CCACUGUAGUUGCCUAUAA
-1.33964	PGAM4	441531	NM_001029891	84370365	GGCUCUAGGUUGGGAUCAA
-1.33866	AKR1B1	231	NM_001628	24497579	GCAAUGUGGUUCCCAGUGA
-1.33753	DNAJB6	10049	NM_005494	24234719	GGGCAACUUCAAAUCGAUA
-1.33536	DYRK1A	1859	NM_130438	18765755	GGGAAUGCCUUAUGACCUU
-1.33269	ARF4	378	NM_001660	6995998	AGACAACCAUUCUGUAUAA
-1.33214	PDPR	55066	NM_017990	32261325	GAACUCUGCUGGCCUUUCA
-1.33132	NME5	8382	NM_003551	37622352	GGACUCACAGAGCUUUGUA
-1.32973	P2RY5	10161	NM_005767	38327549	CGGAAGCAUUCUGUUCUUA
-1.3264	RNF4	6047	NM_002938	34305289	GCUAAUACUUGCCCAACUU
-1.32638	ALOXE3	59344	NM_021628	11055995	UGACAAAGACGACAACUUG
-1.326	OR4X1	390113	NM_001004726	52317095	CAAGAUAGUUGCUGUAUUU
-1.32413	BRAF	673	NM_004333	33188458	CAUGAAGACCUCACAGUAA
-1.32309	PARK2	5071	NM_013988	7669539	GUAAAGAAGCGUACCAUGA
-1.32308	PHF23	79142	NM_024297	13236519	CGACAGUGCUACCUUGCUU
-1.32272	FKBP2	2286	NM_057092	17149843	GCGACGAACUGAGCUGUAA
-1.32243	PRODH2	58510	NM_021232	10864042	CAAUAACACUACAGCGUUU
-1.32242	TRIP	10293	NM_005879	40807468	GCUCCGACUUCUUCGAUCA
-1.32011	APOA4	337	NM_000482	71773109	GCCCUACGCUGACGAAUUC
-1.31948	TGFBR3	7049	NM_003243	56682965	CUGAUAGGAUGUCUCAUUA
-1.31905	POP1	10940	NM_015029	23097291	GGGCAUAGAUAAUACGUUA
-1.31801	SPIB	6689	NM_003121	61888835	GAACUUCGCUAGCCAGACC
-1.31555	LNX1	84708	NM_032622	14249127	GGAGAAUGACCGUGUGUUA
-1.31555	RNF19	25897	NM_015435	35493781	GCAAGUAGAUAUUGAGUCA
-1.31365	LDHAL6A	160287	NM_144972	47271496	UAUUAAGAAUUUCGCGGAA
-1.31234	PTPRB	5787	NM_002837	18491009	GAACAAUUCCGGUCGUAAU
-1.31194	KCNH5	27133	NM_172376	27886647	GAAAUUUGCCCGAUUGACA
-1.31165	MS4A3	932	NM_001031666	73486650	UUGCUGGAAUUAUGCGUAA
-1.31124	USP26	83844	NM_031907	13994267	GCACAAGACUUCCGUUGGA
-1.31102	C15ORF17	57184	NM_020447	153792424	CUGCAUCGUUGUUGUAAUA
-1.31042	IL2RB	3560	NM_000878	23238195	GAACACUGAUGCCUACUUG
-1.30835	MCM6	4175	NM_005915	33469920	GAAACUAAUUCCCGUGUCA
-1.30716	DNM1	1759	NM_004408	59853098	GAGAAUCUGUCCUGGUACA
-1.30707	PGAM1	5223	NM_002629	31543395	GGAGUGAUGUGCAAUAAAA
-1.3067	CCBL1	883	NM_004059	42741662	GGCUAGACGGGAUCGACUA
-1.30605	BMX	660	NM_001721	42544180	GUACCAGUCUAGCGCAAUA
-1.30561	GRIM19	51079	NM_015965	21361821	UACGGGCACUGGAGCAUAA
-1.30533	TFRC	7037	NM_003234	4507456	GAAUGGAUCUAUAGUGAUU
-1.30489	TRIM28	10155	NM_005762	14971416	GAAAUGUGAGCGUGUACUG
-1.30311	TAF9L	51616	NM_015975	21166377	UAAGGAAUAUAGUCUAGUC
-1.30273	HSPA1B	3304	NM_005346	26787974	GAUCAACGACGGAGACAAG
-1.30063	ATP5L	10632	NM_006476	51479155	GGUACUACGCCAAGGUUGA
-1.30028	MLC1	23209	NM_015166	21237729	CGGCUGAGAUGGAUUACUU
-1.30017	OR10K2	391107	NM_001004476	52317175	CUGGGUAGGUGCAAAGCUU
-1.30003	TAP1	6890	NM_000593	53759115	GUGACGGGAUCUAUAACAA
-1.29889	IL1RL1	9173	NM_016232	27894323	GCGAAUGUCACCAUAUAUA
-1.29869	RUNX2	860	NM_001015051	62953140	CAAGGACAGAGUCAGAUUA
-1.29845	ITGB1BP3	27231	NM_014446	7657330	UGGUCUACCUGGACGGCAU
-1.29807	LOC55871	55871	NM_018491	13236498	CCUUAGAGCUAUUGAGAAU
-1.29803	CNP	1267	NM_033133	38570090	GGGCCUUGCUAAUCGGGUU
-1.29697	SLC9A3	6550	NM_004174	6806920	GGACAGAUCGGGCACAAUU
-1.29545	TNK2	10188	NM_001010938	58331190	GGUGUUCAGUGGAAAGCGA
-1.29502	POP5	51367	NM_198202	38016921	GGAGACAGCUGUUGAUCUU
-1.29455	FANCL	55120	NM_018062	49472818	GCGGAUACCUGCUUCAGUA
-1.2932	FRAP1	2475	NM_004958	19924298	GGCCAUAGCUAGCCUCAUA
-1.29175	2004-03-01	57574	NM_020814	57977324	GACCGAGGAUCGCUACUCA
-1.2911	ITGA7	3679	NM_002206	4504752	GAGGAGUACUCAGCUGUGA
-1.29067	MPN2	339501	NM_183062	38176298	AGACCGUGUGUGAGGGCGA
-1.28864	NDUFB5	4711	NM_002492	33519467	CAAGAUGGAUUGCCCGUAA
-1.28667	PDHA1	5160	NM_000284	4505684	GCCAGAUAUUCGAAGCUUA
-1.28613	DNM1L	10059	NM_012063	6996006	GGAGCCAGCUAGAUAUUAA
-1.28561	ADAMTS14	140766	NM_080722	21265051	GGAUCCAGUUCACCAAAUA
-1.28546	ATP6V0A1	535	NM_005177	77539781	GAACUUACCGAGAGAUAAA
-1.2851	RAD51C	5889	NM_002876	17402894	GUUCAGCACUAGAUGAUAU
-1.28444	CNTFR	1271	NM_001842	22212916	CCGGGAAGGAGUACAUUAU
-1.28273	PTP4A1	7803	NM_003463	62865860	GAUUGUUGAUGACUGGUUA
-1.2815	RDH10	157506	NM_172037	46048189	CGGCUGAAAGAGUCCGCAA
-1.28149	MARK2	2011	NM_004954	9845488	GAAACUAUUCCGCGAAGUA
-1.28123	PDE6G	5148	NM_002602	4505672	CGACAUCCCUGGAAUGGAA
-1.28085	SAST	22983	NM_014975	45120118	CCACAACGCCCUUCGAAAA
-1.28066	RNF175	285533	NM_173662	27734858	CAUUUGGUGUUGUGGGUUA
-1.27993	ALDH3A2	224	NM_000382	73465985	GUGCAAGAGUGAAUUCAAU
-1.27911	TAB3	257397	NM_198312	41282024	ACUUAAUGGUGGUCGAACA
-1.27901	CTRB1	1504	NM_001906	75991693	GCUCAUACCUUGGGUGCAG
-1.27759	PADI1	29943	NM_013358	13591857	CCUAUGAAGUUGAGCGACA
-1.27722	DDX12	440081	XM_495908	51471183	CCAUGCAGCCGGUGUCUAA
-1.27639	MDS010	56983	NM_152305	209977062	GGUGAGAAGCUUACCAUAA
-1.27628	MB	4151	NM_005368	44955876	GAUCUCGUGUAGCCAUAUA
-1.27371	TRIM60	166655	NM_152620	37622897	GCAAUUGGGCGAUACAUGA
-1.2731	UBR2	23304	NM_015255	27597060	CAACAGAGAUUACGCUUAC
-1.27216	MGC3265	78991	NM_024028	31543180	AGAUCGACGUGUACGAGAA
-1.27037	MMD	23531	NM_012329	52630444	GAGGAACCAUUUAUGUAUU
-1.26924	PRKRA	8575	NM_003690	32261293	GAUCUGAUGUGCAAAUACA
-1.26921	SCD5	79966	NM_024906	13376362	CAUAUUGGGUGGCUGUUUG
-1.26813	TBX2	6909	NM_005994	44921604	GCUGACGAUUGCCGCUAUA
-1.26441	UNQ9356	389400	NM_207410	148231467	AAACAUGCUUGGAGAGUAA
-1.26235	DNAH11	8701	NM_003777	51479172	GACCACAGAUGUAGGAAUA
-1.26209	PVRL1	5818	NM_203286	42560232	GGUGAACGACUCCAUGUAU
-1.26194	EMX2	2018	NM_004098	31542586	GCACUCAGCUACGCUAACU
-1.2613	F2RL1	2150	NM_005242	34577051	GGUAUUGGGUCAUCGUGAA
-1.26078	CAMK4	814	NM_001744	27477118	CAUGUGGUCUGUAGGAAUA
-1.26064	YWHAZ	7534	NM_003406	21735623	AGAAAGGGAUUGUCGAUCA
-1.26013	ZNFN1A1	10320	NM_006060	31657112	GGACGCACUCCGUUGGUAA
-1.25962	PHACS	84680	NM_032592	14211920	CCAGCAAGGACUUCGGGAU
-1.25943	OPN1LW	5956	NM_020061	56550111	CCCGUUAUCUAUGUCUUUA
-1.25842	SNX26	115703	NM_052948	23510412	CCCAUGUGAUCAAACGGUA
-1.25818	PPP1R12A	4659	NM_002480	4505316	CAACUAAACAGGCCAAAUA
-1.25788	MLL2	8085	NM_003482	4505196	GCAAAUCGCUAGCAUCAUU
-1.25715	SCRN1	9805	NM_014766	28461170	UGCAAGAGGUUGUGUAUUU
-1.25513	PLA2R1	22925	NM_007366	55953103	GCAAGGAGGUACGCUGUUA
-1.25496	DIBD1	79796	NM_024740	13376061	GAAUUUAGGCCACCCGUAU
-1.25447	SYTL4	94121	NM_080737	18152766	GAACAAGGCCAGUAAACGU
-1.25354	PRPSAP1	5635	NM_002766	4506130	GGAAGUCUGUUGUAUAUCA
-1.25321	GPR147	64106	NM_022146	11545886	GGAAGGCGCUCGUCACCAU
-1.25301	GPR22	2845	NM_005295	4885308	CCACUAUCAUAUCCGUUAA
-1.25226	NPD007	57414	NM_001040456	94818789	GGAUAUCCGUGUUCAAGUA
-1.25057	SIM1	6492	NM_005068	21614541	UCACGGAGAUCAAGCUACA
-1.24876	RANGAP1	5905	NM_002883	38201688	GACCGAAUGUCACCGGAAA
-1.24815	UBE2Q1	55585	NM_017582	38045949	GAGGCAAGAUUACUUAAAU
-1.24762	2011-09-01	55752	NM_018243	38605734	CCACGUUAAUGGACACUUU
-1.24755	POMT2	29954	NM_013382	32455270	UGGAGACAUUAUUCGACUA
-1.24735	TACR2	6865	NM_001057	4507344	GCAAGACGCUCCUCCUGUA
-1.24677	GTF3C5	9328	NM_012087	6912401	GCAGAUGUUCUACCAGUUA
-1.2466	GPR132	29933	NM_013345	30181231	GGACCAUUCCCGCCAAGAA
-1.245	SLC12A2	6558	NM_001046	38569461	GAUGAACCAUGGCGAAUAA
-1.24378	F5	2153	NM_000130	10518500	CAAAGUAACUCAUCUAAGA
-1.24348	SYNJ1	8867	NM_003895	44921605	GAAGCAAUUUCGCAGCAUA
-1.24303	PDP2	57546	NM_020786	41349496	CAGAAUCAAUCGGUGCAUA
-1.24299	DCUN1D5	84259	NM_032299	34147410	CAAUCAAAGUAUCGUGUUA
-1.24189	PCSK9	255738	NM_174936	31317306	UCAUAGGCCUGGAGUUUAU
-1.24177	ITGAL	3683	NM_002209	4504756	GAGGCAAACUUGAGAGUGU
-1.24136	P2RX2	22953	NM_174872	28416920	GGCGCUGUGUGCCCUAUUA
-1.24057	LOC90353	90353	NM_145232	37059754	GUCACAACGCCGACGACAU
-1.24027	2009-03-01	92979	NM_138396	53759067	GAGGGUCACUACAGUCUGA
-1.23878	CCND2	894	NM_001759	16950656	GAUCGCAACUGGAAGUGUG
-1.23844	SERPIND1	3053	NM_000185	73858565	GAACAAGUGCACUCGAUUU
-1.23794	OR5R1	219479	NM_001004744	52317137	CGAAGAUGAUGGUGAAUUU
-1.23758	LOC51760	51760	NM_016524	40068037	CCUAUAACCCCGACGACUA
-1.23745	THRAP6	90390	NM_080651	18087810	AGUGAAGAGAGGCGAGAAA
-1.2374	SEMA3F	6405	NM_004186	31377801	GGUGCUCCCUACCGCCUUA
-1.23704	DGAT1	8694	NM_012079	7382489	CUUGAGCAAUGCCCGGUUA
-1.23662	DMTF1	9988	NM_021145	48976050	GAACAAUAUUGAACGCUAU
-1.23654	2007-03-01	64844	NM_022826	53828927	GAACAUCAGACCAUACUAA
-1.23593	ARF1	375	NM_001658	66879658	UGACAGAGAGCGUGUGAAC
-1.23546	NUDT6	11162	NM_198041	37594460	CAUGUAGACUAACGAAUGA
-1.23393	DHCR7	1717	NM_001360	4503320	UGACAGAACCGCAUCUCAA
-1.23342	LIR9	353514	NM_181879	32895360	GCUCAGAUGCUAUGGCUCU
-1.23154	POU4F2	5458	NM_004575	4758947	GCAAGCAGGCGUUUAGCAU
-1.23082	ECE2	9718	NM_001037324	82617559	CAAGCAUCCUGAACAAUUA
-1.2282	H2AFX	3014	NM_002105	52630339	GGGACGAAGCACUUGGUAA
-1.22776	FLJ32569	148811	NM_152491	47458826	GACAGCCGAUUCUUUACAA
-1.22767	RDS	5961	NM_000322	21264335	UCAAGAACGGCAUGAAGUA
-1.22764	MTF1	4520	NM_005955	5174588	UGAAAGGUCAUGAUAACAA
-1.22763	CDKL5	6792	NM_001037343	83367068	GAUAGACGCUUCAUGUUAA
-1.227	CGI-41	51093	NM_015997	21361524	UCUGCAGGCUCUGGAGAAA
-1.22554	CDKL2	8999	NM_003948	10938004	GGACUGAGACUAUACCAAU
-1.224	ZFYVE16	9765	NM_014733	41281465	GCGGCUAGCUUUACGAGAA
-1.22319	TRPC4	7223	NM_016179	7706746	GGAACCUGGUGAAGCGAUA
-1.22284	GOSR2	9570	NM_054022	60499002	ACGAAUCACUGCAGUUUAA
-1.22176	NRL	4901	NM_006177	54262136	GAGCUGUACUGGCUGGCUA
-1.22047	TNXB	7148	NM_032470	20665033	CCGCAUGGAUGGACAGACA
-1.21948	PDE3A	5139	NM_000921	70608154	GAAGAUAUCCCGGUGUUUA
-1.21927	EFNA3	1944	NM_004952	33359683	AGGUGAACGUGAACGACUA
-1.21885	ECHDC3	79746	NM_024693	31542717	GCAUAAGGAACAUCGUCUU
-1.21822	TM4SF11	51090	NM_015993	7705754	GAGUUCCCGUCGAAAGUUA
-1.21646	TGM1	7051	NM_000359	4507474	AGGAGUAUGUUCUUAAUGA
-1.21516	CPA2	1358	NM_001869	4502998	UCACAAACCCUGAUGGAUA
-1.2151	TRIM39	56658	NM_172016	25777697	UCGAGAUGCUUAAGGAUGU
-1.21412	RXFP4	339403	NM_181885	32490566	CCACUGUCCUCAACGUCUA
-1.21406	NEIL1	79661	NM_024608	13375816	UACGAAACCUAGCGGAUAA
-1.21337	OR9G1	390174	NM_001005213	52353310	GGGCUGGCCUAUAGUGAGU
-1.21331	PDE6H	5149	NM_006205	5453867	CAAAGGCCCUCCCAAGUUC
-1.21127	CRMP1	1400	NM_001313	62422567	GGACUUAUCAAACAAAUAG
-1.20839	NFE2L2	4780	NM_006164	20149575	UAAAGUGGCUGCUCAGAAU
-1.20825	IL1RAPL2	26280	NM_017416	11225606	GAUUGAGUGUACAGAAUUA
-1.20793	EFNB3	1949	NM_001406	38201712	GAGUAUAGCCCUAAUCUCU
-1.20614	ELA2A	63036	NM_033440	15559206	CCACUUACCCACCUUAUGU
-1.2043	STX4A	6810	NM_004604	34147603	GGACAAUUCGGCAGACUAU
-1.20421	LOC92312	92312	XM_937993	88952495	GAGCGAGACAGGCGACCAA
-1.20212	OR10AD1	121275	NM_001004134	51921276	CAGUUUAGUCUGUGGGCAA
-1.20045	NDUFA11	126328	NM_175614	46370098	GCUGGGAGGUGUUUGCAAA
-1.20043	DNMT3B	1789	NM_175849	28559062	ACGCACAGCUGACGACUCA
-1.19952	GPX4	2879	NM_002085	75709199	ACGUCAAAUUCGAUAUGUU
-1.19909	LOC652433	652433	XM_941875	89034678	GUGGGAAAUAUAUCGGCAA
-1.19724	HDC	3067	NM_002112	92110054	CACAAUAGGAUACAAACGA
-1.19618	CACNB2	783	NM_201572	45359837	CAACACAAGGUCAAGCUUA
-1.19616	KCNQ3	3786	NM_004519	26638651	GACAACAGGUAUUCCGAUU
-1.19597	KCNJ3	3760	NM_002239	24797139	ACAAAGCCCACGUCGGUAA
-1.19568	OR2B3	442184	NM_001005226	52421346	GCUCAUUGGUUUCGGCAAC
-1.19348	CPB2	1361	NM_016413	16915927	UCAACCAGAUUAAAGCAUA
-1.19306	TRG20	84246	NM_032286	49227853	GAAAGCUAAAUAACGACUA
-1.19225	MGC26963	166929	NM_152621	37059795	CAACGGAUUCUACGAUUGA
-1.19183	PSMAL/GCP III	219595	NM_153696	30410031	GCAGAGCACGGUAUACUAA
-1.19117	DHRSX	207063	NM_145177	21553324	CCACCCGUCUGGCGAAGAA
-1.19057	PAPD5	64282	NM_022447	13937360	CAUCAAUGCUUUAUAUCGA
-1.1904	OR1D2	4991	NM_002548	4505516	GGUCCUAUCCGUCCUCUAU
-1.18859	HERC2	8924	NM_004667	67190865	GCACAGAGUAUCACAGGUA
-1.18834	SREBF1	6720	NM_004176	52630417	GCGCACUGCUGUCCACAAA
-1.18796	INPP4B	8821	NM_003866	4504706	CGAUGAAAUUGGAAUGUUA
-1.18722	C5ORF5	51306	NM_016603	7706136	UCAAAUAGUGUUACGGCAA
-1.18696	NFKBIB	4793	NM_002503	48928015	ACGACGACAUUGUGGUUCA
-1.18666	BDH	622	NM_203315	82880651	GGAGCAAGACGCCCACUAU
-1.18666	BIRC3	330	NM_182962	33946284	CAUGUGAACUGUACCGAAU
-1.18537	ING1L	3622	NM_001564	59814661	GAACCUACAUACUGCUUAU
-1.18513	RFPL2	10739	NM_006605	5730010	CUUCGUAGACCGCAAGUUA
-1.18297	FLJ13072	91646	NM_001110822	161016764	GCACAAAGCCUGUCACAUU
-1.18005	GPR154	387129	NM_207173	46391084	GCCGAGUGGUCCGCUAUUU
-1.18004	C14ORF35	122830	NM_001011713	58743372	CGAUACGAUAUGUCCGAUA
-1.17816	GLRX	2745	NM_002064	4504024	CAAGAACGGUGCCUCGAGU
-1.17801	PCOLN3	5119	NM_002768	4506138	GGACGUCCAUACAUCGGUG
-1.17722	C1RL	51279	NM_016546	7706082	UGGCAAGCCUUCACCAGUA
-1.17643	IMPG1	3617	NM_001563	6631089	GAUCAAGGCACCACAGAUA
-1.17555	KPNA4	3840	NM_002268	27477125	GGUAAUAGACUCUGGAAUA
-1.17536	OR10S1	219873	NM_001004474	52317181	GGUUUGAGGUACACCGCUA
-1.1732	KCNH4	23415	NM_012285	6912445	GCACUGUACUUCACUCUAA
-1.17231	EEF1A1	1915	NM_001402	83367078	GUUGACACCUGUAAGAUUU
-1.17195	RBBP6	5930	NM_032626	38683864	UAUUGGAGGUGUUAAAUCU
-1.17072	EIF3S3	8667	NM_003756	83656776	GAAGAAGUGCCGAUUGUAA
-1.16979	COMMD3	23412	NM_012071	56676372	GCACGGAAUAUCAGAAUAA
-1.16918	ADPRHL1	113622	NM_138430	40316948	GGUGAGAUGCUAUGUGGAA
-1.16857	SLC37A4	2542	NM_001467	52851438	UGUAUUACUUCAAUCGCAA
-1.16855	SFXN2	118980	NM_178858	197927250	GUAGUUAUUUCUCGGAUCA
-1.16775	ARHN	8153	NM_005440	66472870	GCGAUCCGCUCAGCUGUCA
-1.1654	CLN2	1200	NM_000391	5597012	GGGCUGAGUUUCAUCACUA
-1.16536	TRIO	7204	NM_007118	45439358	GUAAAGAAGUGAAAGAUUC
-1.1652	RGS6	9628	NM_004296	31742475	GGACCCAGUUGAAGCAAUA
-1.16517	ADAMTS6	11174	NM_197941	64276807	GAAGAUAGAUGUCGAGUCU
-1.16473	PRKCZ	5590	NM_001033582	75709227	CGUCAAAGCCUCCCAUGUU
-1.16439	PARP6	56965	NM_020214	19482155	GGUCACACAUUGUCAAACU
-1.16329	ADAMTS5	11096	NM_007038	73765553	CGAAGGAAAUUCUAAUAGU
-1.16224	TLR7	51284	NM_016562	67944638	CAACAACCGGCUUGAUUUA
-1.16176	SLC7A7	9056	NM_003982	21361562	CCAAGGGUGUGCUCAUAUA
-1.16139	UBE2T	29089	NM_014176	7661807	CCUGCGAGCUCAAAUAUUA
-1.16084	RAD51L3	5892	NM_133629	19924124	CCACAUAACUCGAGACAGG
-1.1603	MGAT2	4247	NM_001015883	62750356	AGCCAUGACUUCUGGUCGA
-1.15963	CLPX	10845	NM_006660	12597621	GGAAUUAGCCCACAUGGUA
-1.15909	FLJ35725	152992	NM_152544	22749134	GGUUUCACGUGGACGAAGA
-1.15847	CARD15	64127	NM_022162	11545911	GGAAUUACCAGUCCCAUUG
-1.15778	CAPN9	10753	NM_006615	54112395	GGAGUGUAGUUUCCUUGUA
-1.15586	SAP130	79595	NM_024545	19923596	UGUCCAAAUUGAAGCGAAA
-1.1556	ARHGEF7	8874	NM_003899	22027526	GAGCAUGAUUGAGCGGAUA
-1.15477	IL5RA	3568	NM_175728	28559030	CAUCGUGGCGCAUGUAUUA
-1.15401	GNAI2	2771	NM_002070	49574535	GCUCUAAGAUGAUCGACAA
-1.15339	LCMT1	51451	NM_001032391	74048544	GAACAUGGGUGAUCGGUUU
-1.15332	MAPK10	5602	NM_138981	20986507	CAUAUGUGGUGACACGUUA
-1.15297	PCGF2	7703	NM_007144	37595566	GUGACGUGCAGGUCCAUAA
-1.15292	SALL1	6299	NM_002968	6997248	GAAGAGCUUUCACGACUAA
-1.15291	DDX42	11325	NM_203499	45446746	CGUAAAGGGUAUUCGAGAU
-1.15271	FZD5	7855	NM_003468	27894384	GCAUUGUGGUGGCCUGCUA
-1.1524	FBXO28	23219	NM_015176	7662157	GAAACAAGGCUGUCACUAU
-1.15155	OTX1	5013	NM_014562	27436930	CCGACUGUCUGGACUAUAA
-1.15036	AADAT	51166	NM_182662	33469969	CAUUAACCAGUGAACGCAA
-1.14849	PITX1	5307	NM_002653	24234701	CCAAACAGCACUCGUCGUU
-1.14687	GATM	2628	NM_001482	4503932	GGACGAACCUUGACAGGAU
-1.14655	GBA3	57733	NM_020973	17933755	GGGAUACAGCAGCCGGUUU
-1.14553	GJA4	2701	NM_002060	62865884	GGUAAGAUCUGGCUGACGG
-1.1439	CAMKK1	84254	NM_172207	27437012	CCACUGGCGUCACGUUGUA
-1.14212	GYG2	8908	NM_003918	5453673	CACCGAGAGUGUCGUUAAA
-1.14127	NR2F1	7025	NM_005654	53749664	GCAAACUGCUGCUGCGACU
-1.14081	UCHL5	51377	NM_015984	7706752	UAAGAGAAGGACCGAUUGA
-1.14037	KIF13A	63971	NM_022113	21361721	AGACGUACAUUGAGAAGUA
-1.13882	NRBF2	29982	NM_030759	13540514	GCAAAGGGAUAGCCAUAUG
-1.13771	HOXA9	3205	NM_152739	84043950	CAACAAAGACCGAGCAAAA
-1.13691	USP31	57478	NM_020718	42415502	ACAAUAAUCAGAUCGCUUA
-1.13673	AADAC	13	NM_001086	68299766	CAACAAAUUACGUGGCUUA
-1.13669	HSPA1A	3303	NM_005345	26787973	GAUCAACGACGGAGACAAG
-1.13564	LIPG	9388	NM_006033	62422575	GAGCAUUGGUAUUCAGAUG
-1.1339	LATS1	9113	NM_004690	10862687	GGUGAAGUCUGUCUAGCAA
-1.13309	ATP2B2	491	NM_001683	48255948	CGUCAUCCCUCAACAAGAA
-1.13275	BRDT	676	NM_001726	46399197	GGGAAUGGAUUGACUGUAG
-1.13257	GALNT9	50614	NM_021808	38327555	ACUACUAUGCCAAGCGCAA
-1.1316	SLC27A2	11001	NM_003645	23111065	GCACAUUGCUGAUUACCUA
-1.13074	PRDM4	11108	NM_012406	41349473	AGGCUUAUCUAACCAAAUA
-1.13074	THPO	7066	NM_199356	40805874	GACUUUAGCUUGGGAGAAU
-1.13067	TBP	6908	NM_003194	61744433	GGUUUAAUCUACAGAAUGA
-1.12949	BLVRA	644	NM_000712	40353771	CGAAAGGAAGAUCAGUAUA
-1.12911	CEECAM1	51148	NM_016174	38679925	CAGACCAGCUUGCUUUCUA
-1.12757	TOMM22	56993	NM_020243	56788357	GCAGAUACUUCUAGGACCU
-1.12632	PRIM1	5557	NM_000946	41349493	GCAAAGGAAUCAAUCAUCU
-1.12602	CKS1B	1163	NM_001826	4502856	CGACGAGGAGUUUGAGUAU
-1.12572	BARX1	56033	NM_021570	13386501	CGAGCGAGCAGCUUACUGA
-1.12519	GADD45G	10912	NM_006705	9790905	GAGGAGAGCCGCAGCGUUA
-1.12373	EIF2AK3	9451	NM_004836	55770889	CCAAUGGGAUAGUGACGAA
-1.12357	IL6ST	3572	NM_175767	28610148	CUAAUUACAUUGUCUGGAA
-1.12355	THUMPD2	80745	NM_025264	34147387	GUAAAUAUAAGAAGUCGCA
-1.12158	GGTL4	91227	NM_199127	40353747	ACUACAAGCCCGAGUUCUA
-1.12115	INSRR	3645	NM_014215	31657139	GGGAGCAGAUCUCGAUAAU
-1.121	MSH4	4438	NM_002440	36949365	GAGAUUAGAUUGUGUUCAA
-1.12064	FLJ14466	84876	NM_032790	38016942	GGCCUGAUCUUUAUCGUCU
-1.11974	POLR2J3	548644	NM_001097615	148271097	GCGAGAAGAUCACCAUUAA
-1.11785	PDE3B	5140	NM_000922	40254433	CAGGAAGGAUUCUCAGUCA
-1.11661	TGIF2LX	90316	NM_138960	34328940	GCUAGUCGAUGCAGCAGUA
-1.11595	CES1	1066	NM_001266	68508956	AUAGAGCUGUGAAUGAAGA
-1.11498	HS6ST2	90161	NM_147175	24432101	GUAGAGAAAUGGCGUUAAA
-1.11481	TAF7	6879	NM_005642	14717406	GAGAAGGGCAGUACAGUCU
-1.11305	DNPEP	23549	NM_012100	6912247	GAACAGCAAGCAACGCUAU
-1.11248	SURF5	6837	NM_133640	31652219	GAACAGGACAAUUACGAGA
-1.11226	USP43	124739	XM_371015	51474164	GGGCUUAUAUCCUGUUCUA
-1.11195	TWISTNB	221830	NM_001002926	50962816	GGGCAGAAGCUUAUGGGUA
-1.11146	CITED1	4435	NM_004143	20127458	GAAUCACUCUCUCCUUCUG
-1.11121	NOX5	79400	NM_024505	20127623	CUAUAGACCUGGUGACUAC
-1.11093	DTX3L	151636	NM_138287	31377615	GCACCAUUGUGAUUACUUA
-1.11054	MYL6	4637	NM_079423	17986259	GAAAUCCGGCAUGUUCUUG
-1.10994	SLC14A1	6563	NM_015865	7706676	GGUCAUACCUAUAACUACA
-1.10913	ITGA2B	3674	NM_000419	6006009	AGAUAGGAAUCGCGAUGUU
-1.1085	GHRL	51738	NM_016362	49574538	GACAAGUGAUCGCCCACAA
-1.10828	SCARB2	950	NM_005506	33598925	GAUGAAAUCUUGUCCCUUA
-1.10606	SLC7A6	9057	NM_003983	56711325	CCUCAUUGGCAUCGGGAUU
-1.10545	SLC16A4	9122	NM_004696	4759113	GAAAGAAACACAUCGCAUC
-1.10538	PSARL	55486	NM_001037639	83641877	GGACAAUGAUCAGAUAUUU
-1.10496	PIAS4	51588	NM_015897	24850132	GAAUUAGUCCCACAGAACA
-1.10491	ATP5D	513	NM_001001975	50345990	AGAUCCGAAUCGAGGCCAA
-1.10487	ZIC1	7545	NM_003412	70778758	CCAGUUCGCUGCGCAAACA
-1.10463	PRSS16	10279	NM_005865	21396490	CAAAGGAGAGCCAGAUUAA
-1.10452	TNFRSF7	939	NM_001242	23510435	GAGUGUGCCUGUCGCAAUG
-1.10402	PABPC1	26986	NM_002568	56676313	CAUGUAAGGUGGUUUGUGA
-1.10212	OR5BF1	127066	NM_001001918	50054469	ACUCAGUGGUCUUGUCUAU
-1.10208	ILK	3611	NM_001014794	62420872	GGGCACGGAUCAAUGUAAU
-1.10158	ETFA	2108	NM_000126	4503606	AGUGGCAGAUUAUGGAAUA
-1.10139	CD5L	922	NM_005894	5174410	GCAAGAAGAAGUUUAUGAU
-1.10033	EXOSC4	54512	NM_019037	56699483	CUAUGCAGCUUGUGUGAAU
-1.09407	NOX5	79400	NM_024505	20127623	CUAUAGACCUGGUGACUAC
-1.09398	SLC7A10	56301	NM_019849	9790234	GAACCUACCUCGCGCCAUC
-1.09331	DKFZP566O084	25979	NM_015510	23065521	CCCAGUUGCUCUAACGAAA
-1.09324	GPR149	344758	XM_293580	37550583	GGGCAGCAUUUAUUCACUA
-1.09273	GGCX	2677	NM_000821	52851441	GGCCUGUGCUACCGGAUAA
-1.09272	PKD1	5310	NM_000296	33359212	GCACGUACGUUCAGCAACA
-1.09223	ASB4	51666	NM_016116	7706378	GCAAAUAGAUGUGGACACU
-1.09147	MGC45386	374659	NM_198527	38348359	UGACCCACGAGGCGGGAAU
-1.09005	ADAM10	102	NM_001110	73747882	CAUCUGACCCUAAACCAAA
-1.08975	HSRTSBETA	55556	NM_017512	42544118	CAGGAUGACAUGCGAAGAU
-1.08939	TRIM49	57093	NM_020358	35493773	GAAGAUAGAUGGAAAGGCG
-1.08906	TRPM7	54822	NM_017672	29893551	GUUAAUACAUGGUCAAGUA
-1.08853	BACH2	60468	NM_021813	13540489	GUACCAAGAAUGUCUAUAA
-1.08744	NUDT9	53343	NM_198038	37594456	GAACUACCAUGACGAAACA
-1.08741	EEF2K	29904	NM_013302	25453477	GCGACGAUGAGGAAGGUUA
-1.08741	FBXL16	146330	NM_153350	34222207	UCAAUGGGCUCUUCUGGUA
-1.08737	IL2	3558	NM_000586	28178860	UCAGCAAUAUCAACGUAAU
-1.08703	TAS2R38	5726	NM_176817	28827796	UAGCAGACCUCACUUCACA
-1.08675	CD79A	973	NM_021601	68348718	GAGAAGCUCGGGUUGGAUG
-1.08626	IL1B	3553	NM_000576	27894305	CGAUGCACCUGUACGAUCA
-1.08604	PFKM	5213	NM_000289	39725712	GCUCUAAACUUGGGACUAA
-1.08596	RNF150	57484	NM_020724	58331203	GACGUCAUCUUUACUACUA
-1.08464	ALKBH2	121642	NM_001001655	48717225	GACUUUGUCUUCCGGCAUA
-1.08432	PIK4CA	5297	NM_002650	4505806	GCUAUGUGCGGGAGUAUAU
-1.08403	SLC16A11	162515	NM_153357	23503292	CCGCAGCCUUCGCGAUAAA
-1.08366	GNB2	2783	NM_005273	20357528	CUGUGGGACGUGCGGGAUU
-1.08366	ADH1B	125	NM_000668	34577060	UAUGGUGGCUUUAAGAGUA
-1.08329	SGK	6446	NM_005627	25168262	UCAUGGAGAUUAAGAGUCA
-1.08274	VDR	7421	NM_000376	63054843	GCAACCAAGACUACAAGUA
-1.08265	RAB40C	57799	NM_021168	46195788	GCAGUCCGGUGAAGAGCUA
-1.08211	KCNK3	3777	NM_002246	4504848	GCUCGUGCCUGUGGUACAA
-1.08179	PHC2	1912	NM_004427	37595529	GGGUGGACUUUGCCUAUAA
-1.08072	VNN2	8875	NM_078488	17865815	GCAGGGUGCUCGAAUCAUU
-1.08007	TIMM50	92609	NM_001001563	48526508	GGACCCAGCUCGAGUAGUA
-1.07929	PCGF1	84759	NM_032673	14249239	AGAGUUGUAUUGUGAAGUA
-1.07798	FLJ45032	643853	NM_001039770	89886214	GAGAUAAGCACCCGUGUUA
-1.07763	CD7	924	NM_006137	61676094	GCUCGUGGCGGGAUAAGAA
-1.07761	GSTK1	373156	NM_015917	7705703	GAAAAGAUCGCAACGCCAA
-1.07748	PAMCI	9182	NM_005447	114155157	CGACUGAAAUAUUACCGAA
-1.07589	ATP5J	522	NM_001003697	51479138	UUACAGCAGUGGCAUUUAA
-1.07574	TETRAN	10227	NM_001120	20127439	GGGAAGUUGCUGCCGUGAA
-1.07494	LOC161823	161823	NM_001012969	61175223	UGUGAGGCAACAUCGGAUA
-1.0747	MARK4	57787	NM_031417	33636755	GGUCACAAGUUGCCAUCUA
-1.07433	CREBBP	1387	NM_004380	4758055	GCACAGCCGUUUACCAUGA
-1.07424	CPNE1	8904	NM_152926	23397697	GGUGCAAUGCUCCGAUUAU
-1.07419	RG9MTD1	54931	NM_017819	8923404	GAGAGUUAGUUAAACGGUA
-1.07354	SCAP1	8631	NM_003726	16753209	GCGAAGAGAUUCCAAGAAA
-1.07225	PRSS15	9361	NM_004793	21396488	GGAAAUCGGCCUACAAGAU
-1.07158	B3GALT6	126792	NM_080605	37537720	AGUGUUUGCUUGCGACUUA
-1.07097	BMPR1A	657	NM_004329	41349436	AAGCAGACGUCGUUACAAU
-1.07053	UBE4B	10277	NM_006048	38327033	GCAACUAGACACCGCGAAA
-1.07038	PNLIP	5406	NM_000936	61676109	GGGCACACCUGAAUUAGUC
-1.06974	BUB3	9184	NM_001007793	56550080	GCAGAUUUACCCAGUCAAU
-1.06948	DNAJC14	85406	NM_032364	39540511	GGGACUAGGUGACCGGUUA
-1.06938	ITGAV	3685	NM_002210	40217844	CCUCUGACAUUGAUUGUUA
-1.06861	PRTFDC1	56952	NM_020200	40255014	UGAUUAAGGUAGCCAGUUU
-1.06848	WDR67	93594	NM_145647	21717806	GUGAUGAUCUACAACGAAA
-1.06799	RAB3C	115827	NM_138453	34147545	UGAGCGAGGUCAACAUUUA
-1.0674	GPR108	56927	XM_945409	89057024	GCACAGGGUCCGUGUCUUU
-1.06725	OR2D2	120776	NM_003700	50053005	GCAAUUAUCACUUACAUGA
-1.06648	OR2T33	391195	NM_001004695	52317218	GUACAUCUGCUGUGUGUUA
-1.06624	NRBP	29959	NM_013392	50726964	GGAAUGAGGUACAGUUCUC
-1.06623	TPSG1	25823	NM_012467	156938339	UGAAAGUCUCCGUGGUGGA
-1.06489	CD3D	915	NM_000732	55775475	GAACAUAGCACGUUUCUCU
-1.06347	IL21R	50615	NM_021798	31083186	UAUAAUAUCUCCUGGCGCU
-1.06336	MGC44903	414060	NM_001001418	90577184	UGGCAUAUGAGGAGUAUAA
-1.06323	RGR	5995	NM_001012722	61744451	CGAUCAAUGCCAUCAACUA
-1.06279	LOC440138	440138	NM_001004127	51889723	UGUUAAUGUCAACGGUCAA
-1.06225	TRIM72	493829	NM_001008274	56605980	CCAGAAUACUGACAAGCGU
-1.06186	RAPGEF3	10411	NM_006105	45269150	CGUGGGAACUCAUGAGAUG
-1.06148	EBP	10682	NM_006579	5729809	GUGCUGCGGUUGUCCCAUU
-1.06098	USP40	55230	NM_018218	41055952	GAGAAAUGGGUCACUAGUA
-1.0608	SYNJ2	8871	NM_003898	52851404	GGACGUAGCCAUCGACACA
-1.06062	CNOT4	4850	NM_001008225	56550058	GGUAGUAGAUGGCAGAACA
-1.06049	WRN	7486	NM_000553	19924171	GAUCCAUUGUGUAUAGUUA
-1.06029	RNASE12	493901	NM_001024822	67459907	GCCAAAACCUUUCGGCCAU
-1.05986	ADRA1B	147	NM_000679	73747802	GUACUGCCGUGUCUAUAUA
-1.05953	SMYD1	150572	NM_198274	58037544	GUGAUUAACUGCAACGGUU
-1.05881	DERA	51071	NM_015954	7705717	GCCAGAACUCUUUCGAAUA
-1.0585	SLC38A5	92745	NM_033518	193788623	CGGGAUAUCUUUGGAGUUA
-1.05752	RRAGD	58528	NM_021244	20127599	GAUAGUACUCCGGUGGAUA
-1.0574	SERPINB13	5275	NM_012397	19923400	GGAGGACGGUUACGAUCUA
-1.0564	PPP6C	5537	NM_002721	20127429	CUAAAUGGCCUGAUCGUAU
-1.05607	METTL4	64863	NM_022840	145275205	GCAGUUAUAAAGACGGCAA
-1.05511	ZDHHC8	29801	NM_013373	57863251	CAUCGGGCGUCGAAACUAU
-1.05482	SPCS3	60559	NM_021928	11345461	GACAGGAUCAGGACACGUA
-1.05474	MICAL2	9645	NM_014632	41281417	GGACGAGCCUUCAAACUUU
-1.05373	JARID1D	8284	NM_004653	56243542	ACAAGGAGAUGUUCAUUAU
-1.05326	LOC646754	646754	XM_929704	169202589	GCAGAUACCAAUAUAGUUA
-1.05295	ADAMTS15	170689	NM_139055	21265057	GCGCGGACCUGGAACAUUA
-1.05285	DHX57	90957	NM_198963	39777585	CAACAGACGUAGUAAUCGA
-1.05249	KCNJ16	3773	NM_170741	25777627	GCGAGACGAAGGUCAUUUA
-1.05149	SLC17A1	6568	NM_005074	4827009	GAAUAUUCUCAGCGUAAUU
-1.05133	LTB4DH	22949	NM_012212	34222094	UAAUGUAGGUGGAGAGUUU
-1.05027	MGAT3	4248	NM_002409	19924166	UGUAUGGGCUGGACGGCAU
-1.05019	ALAS2	212	NM_001037969	83977445	GCAUAAGAUUGACAUCAUC
-1.0501	TK2	7084	NM_004614	33636700	AAAUCGGGAUCGAAUAUUA
-1.04916	HSD11B2	3291	NM_000196	31542940	GCACUUGCAUGGGCAGUUC
-1.04874	OR11A1	26531	NM_013937	27754165	CCACAGGAAACGAAACUAU
-1.04869	KCNMA1	3778	NM_002247	26638649	GACCUGAUCUUCUGCUUAA
-1.04854	CDK9	1025	NM_001261	17017983	GGCCAAACGUGGACAACUA
-1.04837	USP21	27005	NM_012475	74027266	CCACCCACUUUGAGACGUA
-1.047	HLA-B	3106	NM_005514	52426771	GGACCAAACUCAGGACACU
-1.04691	CLSTN2	64084	NM_022131	11545860	GCACUACUAUGUCAUCAAU
-1.04484	FLJ40869	348654	NM_182625	47271492	UAUGCAAACCACUCGGAAA
-1.04377	MAPKAPK5	8550	NM_003668	21237764	GAUAAAGUAGAUCGACUAA
-1.0431	TPD52L1	7164	NM_001003397	51173747	AGAGUUAGUUCAGCUAGAA
-1.04281	PPP2R1B	5519	NM_181699	32455243	GACCAAUUCUAGAUACCAA
-1.04253	ID1	3397	NM_002165	31317298	GAUCGCAUCUUGUGUCGCU
-1.04236	SULT4A1	25830	NM_014351	90970329	GAGCAAGUACUUCGAGUUC
-1.04218	KIAA1018	22909	NM_014967	62198230	GAAGGGAAUUGUAACUAAA
-1.04184	FEM1A	55527	NM_018708	24308162	CCGUUUACAUGGCGAGUCU
-1.04086	NAALADL2	254827	NM_207015	47777356	GCAAUAAUCACAGCGUUUA
-1.03979	SERPINA5	5104	NM_000624	34147643	GCGAGGAUCAGUAUCACUA
-1.03921	OR51G1	79324	NM_001005237	52546692	GUUUGAUACCAGAGAGAUU
-1.03908	CHST12	55501	NM_018641	20070291	UUGGAAGGGUAGCCGACAA
-1.03814	NAT8L	339983	NM_178557	31341708	CUUUAAUUCUUGGGACAAA
-1.03705	ARF6	382	NM_001663	6996000	CGGCAUUACUACACUGGGA
-1.03617	RAB1B	81876	NM_030981	13569961	UGCAGGAGAUUGACCGCUA
-1.03561	ADORA2B	136	NM_000676	22907046	UCACAUGCCAAUUCAGUUG
-1.03403	SLC4A3	6508	NM_005070	4827015	GAUAAGCGCUCGUGGUUCA
-1.03393	MBD2	8932	NM_015832	48255922	GAUGAUGCCUAGUAAAUUA
-1.03349	IDH1	3417	NM_005896	28178824	UGUCAUAGAUAUCCCGUUU
-1.03331	BAG5	9529	NM_001015048	62548853	CAACAUCCUUCUAUUAGUA
-1.0329	CBLB	868	NM_170662	54112419	GAACAUCACAGGACUAUGA
-1.03279	CHRNG	1146	NM_005199	61743913	UUACAGCACCAAUGAGAUU
-1.03262	PLD3	23646	NM_001031696	72534683	CACCAAAGGGCGUGAACGU
-1.03248	B3GNT6	11041	NM_006876	92091577	UGGAGAGGCCUGCGGGAAA
-1.03178	OR2A2	442361	NM_001005480	154759241	UGGACUAUUCUUUGGCAUA
-1.03137	NMUR1	10316	NM_006056	24432088	GCACGCUACUGUUUGAGAU
-1.03115	CHRNB2	1141	NM_000748	4502832	GCCGUGGUCUCCUAUGAUG
-1.03113	MTMR2	8898	NM_016156	41350313	GGACAUCGAUUUCAACUAA
-1.03106	PLXNA3	55558	NM_017514	59710103	GAGGUAUUAUCGAGACAUU
-1.03103	TTK	7272	NM_003318	34303964	GAUAAGAUCAUCCGACUUU
-1.03071	BLM	641	NM_000057	4557364	CUAAAUCUGUGGAGGGUUA
-1.0306	DKFZP761G058	152926	NM_152542	31542532	GGAGAAAUGUAUUAUGGAU
-1.02982	POU3F1	5453	NM_002699	27545318	CAGCACAGCGCACCACUUG
-1.02979	ANKRD3	54101	NM_020639	41327753	CAGCAUGGAUGGCCUGUUU
-1.02967	GAA	2548	NM_000152	11496988	GAUCGUGAAUGAGCUGGUA
-1.02942	CUL5	8065	NM_003478	67514034	GACACGACGUCUUAUAUUA
-1.02872	ATF7IP	55729	NM_018179	38261961	GAUAUAGCCUCUAGUGAAA
-1.02836	IL1F8	27177	NM_173178	27894312	CCUCUUAGCCGCAGCAUUA
-1.0283	PPP2CZ	333926	NM_005167	65506327	GAGGAGUGUUACAGGAGUA
-1.02783	LOC56931	56931	NM_020175	24308186	CUAAGUGUUUCUUCGGUGA
-1.0274	CCL20	6364	NM_004591	4759075	CCGUAUUCUUCAUCCUAAA
-1.02724	RP26	375298	NM_001030312	71896724	GGAAGUAUGGCUCUUAUAA
-1.02681	HIP14	23390	NM_015336	29244580	GAAUAUCAAGGGCGAAUCA
-1.02591	LGALS4	3960	NM_006149	6006017	GGACAUAGCUCUGCACAUU
-1.02545	ATP5C1	509	NM_005174	50345986	GAUAUCACCAGGAGACUAA
-1.02531	GPR146	115330	NM_138445	41349503	CCACUUCUCUACCGCUACA
-1.02528	MCCC2	64087	NM_022132	14251210	GUUUGCAGGUUACCAGUUA
-1.02478	NME2	4831	NM_001018139	66392226	GCGAGAUCAUCAAGCGCUU
-1.02439	RAB25	57111	NM_020387	9966860	UAACCAAGCACCAGACCUA
-1.02436	HNRPUL1	11100	NM_144734	21536323	GCCCAGCUAUAACCAGUAU
-1.02421	LRP2	4036	NM_004525	6806918	GCAGAUGUGUGCCCAAUUA
-1.02409	KATNA1	11104	NM_007044	9951918	GGGAGGAGCUAUUACGAAU
-1.02242	ATG4C	84938	NM_178221	30410845	AGCAAGGCAUCCUGAUUUA
-1.02199	LRP5	4041	NM_002335	4505018	CGUCAAAGCCAUCGACUAU
-1.02178	FOXD4L5	653427	NM_001126334	187423901	GAAUUAAGAUGGGAAGAUA
-1.02172	COG4	25839	NM_015386	21070955	GUGCUGAAAUCCACCUUUA
-1.02159	PRKCQ	5588	NM_006257	48255887	GCUCGCUGCUUAAGAGAUA
-1.0206	HMGCS2	3158	NM_005518	50726975	AGAGAGCAAUUCUACCAUA
-1.02011	ESR2	2100	NM_001437	10835012	GGAAAUGCGUAGAAGGAAU
-1.02	C9ORF60	10444	NM_006336	33589813	AGGUGACGGUGCAGCGGAA
-1.01912	OR5J2	282775	NM_001005492	53828704	UGGAUAGGUGGAAUAGUUA
-1.01863	DUSP12	11266	NM_007240	6005955	CGAAGUGUGGCCAUAAUAA
-1.01839	ADAMTS9	56999	NM_182920	33624895	CGACAAAUGUGAUACCUUA
-1.01776	DUSP7	1849	NM_001947	38348231	CAAGGUGGUUUCAACAAGU
-1.01746	TMPRSS5	80975	NM_030770	13540534	CAACAGCUCUUGCGUGUAC
-1.01584	GPR110	266977	NM_025048	61743937	CACAUGGGCUAAUUAGAAU
-1.01476	GPSM2	29899	NM_013296	34222312	GAACUAACAGCACGACUUA
-1.01404	PRF1	5551	NM_005041	45935369	GGCCAUCACACCUCCAUUA
-1.01396	DDIT3	1649	NM_004083	50345277	GGUAUGAGGACCUGCAAGA
-1.01337	MYO15A	51168	NM_016239	22547228	GCUGGAGGCUGCUGUAUAU
-1.0133	ABCG1	9619	NM_207629	46592977	UCAUUGGCCUGCUGUACUU
-1.01303	APH-1A	51107	NM_016022	7705786	CAGGAGGACAGUCGGGUGA
-1.01261	DUSP9	1852	NM_001395	4503420	CGACUGCUCUGAUGCGGAA
-1.01251	CHD3	1107	NM_005852	52630321	GAAUAUCCCUGAAUACGAA
-1.01187	APOF	319	NM_001638	50659075	GAUAUGACCUUCUGAUGAC
-1.01173	LOC388135	388135	NM_001039614	88853866	GAACAGACUCGAAGGGUCA
-1.01151	NUDT15	55270	NM_018283	8922791	GGACAGGUCAUUAGGGUGU
-1.01116	EIF2C1	26523	NM_012199	29171732	GCACAGUAUUUCAAGCAGA
-1.01104	LLT1	29121	NM_013269	52426785	CAUCAAGAGCCAUCAGUAU
-1.01104	PIWIL2	55124	NM_018068	24431984	GGUCGAGGCUUGUCUGCUA
-1.01074	OR10Z1	128368	NM_001004478	52218855	CCUCAUGGGCCUGUACUAA
-1.00989	SLC10A2	6555	NM_000452	4506972	GGAGGAAUAUUGUACCAAA
-1.00977	RFX1	5989	NM_002918	52486542	CAACACAGGCGUAUACUGA
-1.0091	OR4A15	81328	NM_001005275	52627146	AGCUAAUGGAGGAGCGAUU
-1.0075	RNF12	51132	NM_016120	34452683	CCACGAAGAUCUCAUCAUA
-1.00733	CYSLTR1	10800	NM_006639	29029598	GGUCUUGCAUUAUGUGUCA
-1.0073	SETDB1	9869	NM_012432	41281392	AAGAUGGGCUUUCAUGUUA
-1.0068	TARBP2	6895	NM_004178	19743837	GAGUGGAGCGUUUCAUUGA
-1.00579	HNRPUL2	221092	XM_495877	89034038	CGGACAAAUCGCCGAAACA
-1.0057	GRIN2A	2903	NM_000833	6006002	AGGAUAACCUCAAUAACUA
-1.00555	HSD17B6	8630	NM_003725	19743807	GACACAGUCCUUAGAGCGA
-1.00526	DOC-1R	10263	NM_005851	39725675	GCUACGUGCAGGCGAUGAA
-1.00507	MGAT4B	11282	NM_014275	83267863	GCGAGACGGAGACGGCAAU
-1.00488	RNGTT	8732	NM_003800	4506562	AUACAAACCUGGUCGAUGU
-1.00454	CDK2AP1	8099	NM_004642	17978492	CGGGAGUGCUUGGCAGAAA
-1.00423	CCL4	6351	NM_002984	4506844	GCAACUUUGUGGUAGAUUA
-1.0036	PLCB3	5331	NM_000932	11386138	GAACGUAGGGUGCCAGCUU
-1.0029	RGS14	10636	NM_006480	56682941	CCACCUAGAACUCAGGAUA
-1.00266	HAND1	9421	NM_004821	4758505	AGACGCACUGAGAGCAUUA
-1.0026	HOXA1	3198	NM_153620	24497508	GACCAUAGGAUUACAACUU
-1.00254	LOC92270	92270	NM_001017971	63003909	GCUGAAAGCUCGAGACACA
-1.00249	LTB4R	1241	NM_181657	31881791	GCAGGCAUCUGGGUGUUGU
-1.00212	NALP11	204801	NM_145007	21450724	AGAAGUAUCUGGCACGCAA
-1.00038	LDHC	3948	NM_017448	9257227	GUUAAGGGAUUAUAUGGAA
-0.999694	USP51	158880	NM_201286	69885216	GAGCAGGGAUGACCACAUA
-0.99954	CHRNA2	1135	NM_000742	4502822	GGAGUGGAGCGACUACAAA
-0.999337	PTBP1	5725	NM_175847	28558997	CGUCAAAGGAUUCAAGUUC
-0.998838	DUSP6	1848	NM_022652	42764686	GAACUGUGGUGUCUUGGUA
-0.998194	PACE-1	57147	NM_181093	41281932	GCUGAUAUGAUCCCAGAAA
-0.997803	GRID2	2895	NM_001510	4557632	GAGCGAUCCUUGUUAUGAA
-0.997321	HTR1D	3352	NM_000864	39725667	UCACAGAUGCCCUGGAAUA
-0.997228	GPR52	9293	NM_005684	70912386	UAGGAUAACCAGUGUAUUU
-0.99699	PSEN1	5663	NM_007319	7549814	CAGCAGGCAUAUCUCAUUA
-0.996613	PCMT1	5110	NM_005389	4885538	GCGCUAAUAGAUCAGUUAA
-0.995562	UNKL	64718	NM_001037125	80861488	CUGAACGGCUGUAGAACAA
-0.995419	FZD8	8325	NM_031866	13994189	AGACAGGCCAGAUCGCUAA
-0.995214	LHX1	3975	NM_005568	30410784	GAGAUUACCAGAGCGAGUA
-0.99494	SPACA3	124912	NM_173847	31341185	ACUUCGGGCUGGACGGAUA
-0.994915	GTF2H4	2968	NM_001517	54144651	CUGAGGGUGUCCUGUAUAA
-0.994112	UNQ5782	387837	NM_001129998	194018500	UGUCCAUGGAGGAGGAAUU
-0.99388	DDX20	11218	NM_007204	14251211	CAAGAAAUGAUGCAUAGUA
-0.992032	EIF3K	27335	NM_013234	83656777	CGACCAGGCACAUCAAGAA
-0.991482	RFC2	5982	NM_002914	31563535	CUUGUAAUGCUUCGGAUAA
-0.990945	XPO1	7514	NM_003400	53759152	AAGAAUGGCUCAAGAAGUA
-0.989515	MCOLN3	55283	NM_018298	38570136	UGACGUGUAUGAUCAGUUA
-0.989479	OR5B3	441608	NM_001005469	53793670	AGGACUAACCAAUGACUCA
-0.988984	HS6ST1	9394	NM_004807	4758565	CCUUGGAUUUAUCGCAAAA
-0.988088	PARP1	142	NM_001618	11496989	GAUUUCAUCUGGUGUGAUA
-0.987902	TCOF1	6949	NM_001008657	57164978	GCAGAGGAUUCUUCAAGCA
-0.987493	KIAA0377	9677	NM_001024463	67083674	GUAUUUGCCCUGAUCGAAA
-0.98701	FARS2	10667	NM_006567	56550113	UGUUCUCGGUCUACGACAA
-0.98701	LRAT	9227	NM_004744	46359072	GUACGGGCUUGGUAUCAUA
-0.986792	RAB3B	5865	NM_002867	19923749	GGACACAGACCCGUCGAUG
-0.986609	KCNJ2	3759	NM_000891	22095339	GAGAUAUGACUGACUGAUU
-0.986187	KIF15	56992	NM_020242	9910265	GGACAUAAAUUGCAAAUAC
-0.984342	OR10H4	126541	NM_001004465	52218833	AGUCAGAACUAUAGCAUCA
-0.983753	PORCN	64840	NM_203474	45439332	GAUCUUCUACCGUCUCAUA
-0.983713	TPI1	7167	NM_000365	52851446	GAGCCUGUGUGGGCCAUUG
-0.983664	CENTD3	64411	NM_022481	58331234	GUAAUGAGAUAGUACAGUU
-0.982895	SLC16A1	6566	NM_003051	19923752	GGGCAUCAAUUAUCGACUU
-0.982169	C14ORF160	79944	NM_024884	13376330	GGUCCCAGAUAGCCGGUUU
-0.981938	PTE1	10005	NM_183386	34577072	CAAGUGGAGCGGACACGAA
-0.980414	COL1A2	1278	NM_000089	48762933	CAGAGGUCUUCCUGGCUUA
-0.979175	ZAK	51776	NM_016653	82880647	CGAGAAAGACGUUUAAAGA
-0.977957	KCNT2	343450	NM_198503	41349442	GCAGAUACAUCAUCGAUUC
-0.977255	TBC1D13	54662	NM_018201	21361636	GUAUGAAUUCAGCGGGUCU
-0.977156	PPP2R5A	5525	NM_006243	30795205	GCUCAAAGAUGCCACUUCA
-0.976272	MEF2A	4205	NM_005587	5031906	AUACAAAUCACACGCAUAA
-0.975259	RNF157	114804	NM_052916	58743364	CCAGAGGACGUGCGCAUUU
-0.975144	RFX5	5993	NM_001025603	71040089	GAACGGUCAUCUAAACCAA
-0.974882	TMF1	7110	NM_007114	6005903	GAUCAAAGGUACAACACUA
-0.97477	FCGR3B	2215	NM_000570	50355969	GCCUCGAGCUACUUCAUUG
-0.974415	CHD5	26038	NM_015557	24308088	CGGGAGGGAUUGUCAACUA
-0.974194	ASRGL1	80150	NM_025080	23308566	CAUUAAACUUGCUCGGCUU
-0.974011	PTPN21	11099	NM_007039	18375656	GAGAAGAGCUUUAGGUACU
-0.973711	ADM2	79924	NM_024866	115511055	ACGCAGUGCUGGUACGUCA
-0.973208	CA10	56934	NM_020178	48976057	CAACACUGGAAGACACGUA
-0.972991	XPR1	9213	NM_004736	19923271	ACACUAAGGUAUUGAUAGA
-0.971311	TAS2R8	50836	NM_023918	12965173	GAUUAUAGGUUUCAUGCAA
-0.970986	RAP1B	5908	NM_001010942	58219791	AAAAUACGAUCCUACGAUA
-0.969716	RGS18	64407	NM_130782	56682942	CAAGACAGUUAUACACGUU
-0.968292	RHO	6010	NM_000539	7262389	GCACAGAAGGCCCUAACUU
-0.967208	FLJ20245	54863	NM_017723	8923220	GGAGACCUCGCGCAAGUAU
-0.966677	HARS	3035	NM_002109	18201902	CGAGAAGGUGUUUGACGUA
-0.966517	FLJ12610	79840	NM_024782	13376141	GGGCUACGCUGAUUCGAGA
-0.965608	AP2A1	160	NM_130787	19913415	CCGAUGAGUUGCUGAAUAA
-0.964898	UBE2J2	118424	NM_194457	37577129	GUAUAGAGACGUCGGACUU
-0.964523	SYK	6850	NM_003177	34147655	AGAAAUGUGUUGCUAGUUA
-0.963756	SERHL2	253190	NM_014509	25006533	CAAAGCAGUCCACGGAUAU
-0.963098	LOC92196	92196	NM_001017920	62988347	GCACUUGCUUGGUAAAUUA
-0.962948	REM1	28954	NM_014012	35493898	GUAAAUUCAUCGAGACAUC
-0.962836	RAP1A	5906	NM_002884	58331200	GAACAGAUUUUACGGGUUA
-0.961159	ZNF354A	6940	NM_005649	37537688	CCUAGAAAGUAGAUUUGUA
-0.960896	TDP1	55775	NM_001008744	57242804	GGAGUUAAGCCAAAGUAUA
-0.960132	CALCRL	10203	NM_005795	34878691	GCUAGAAGCUUAUAUUACA
-0.958918	KLF3	51274	NM_016531	46048173	CAUGAAGCCUAACAAGUAU
-0.958906	RNF215	200312	NM_001017981	63025219	CAGUGAUCGUCCUCCAUUA
-0.958163	TCFL4	6945	NM_198205	38201613	GGAUCGAGGAGCACUGUAA
-0.956787	ARL4A	10124	NM_212460	81295810	CAGAUGGCAUUGUAUUUGU
-0.956439	FLJ21148	79918	NM_024860	13376287	GACCUAUGCCACAGACUUA
-0.956302	F13B	2165	NM_001994	9961356	CGAAUGAGAUAACUUGUAA
-0.956156	AOAH	313	NM_001637	4502114	UAUGAAUGCUGAUGUGGUA
-0.956012	SLC30A5	64924	NM_024055	20149672	GUACCCAGCGCUCGAUUAA
-0.955802	SSTR1	6751	NM_001049	33946330	CGGAGGAGCCGGUUGACUA
-0.954807	VRK1	7443	NM_003384	71164882	GCAGUUGGAGAGAUAAUAA
-0.954297	YME1L1	10730	NM_139313	21327686	GAAAUUAUAGCUCGAGGUA
-0.954187	CHKA	1119	NM_212469	47078277	GCAAACAUCCGGAAGUAUC
-0.952125	ABI1	10006	NM_001012751	61743945	UAAUAGCACCUGCGAAUAU
-0.951959	RET	5979	NM_020630	50593520	CAGGAGGGCUCGCCGAUUU
-0.951162	IL31RA	133396	NM_139017	38455420	GCUAAGAACCGUAAGGAUA
-0.951079	GPR51	9568	NM_005458	40255244	GAACAUGUAUGGUAGUAAA
-0.94977	NT5C3	51251	NM_016489	70608210	GAAGUAGCCAACUCUAUUU
-0.949241	DIAPH3	81624	NM_030932	32880207	GAUGACAGAUGUGGUUAAA
-0.949178	ART3	419	NM_001179	21361166	UGUUAGACAUGGCAGAUAA
-0.948569	OR10K1	391109	NM_001004473	52218851	GGACAGAGCCCUUCAUACU
-0.948202	CFL1	1072	NM_005507	49472823	CCUCUAUGAUGCAACCUAU
-0.946397	HLA-DMA	3108	NM_006120	18765714	CUACAGAUGUUACCACUUC
-0.946186	ZNF645	158506	NM_152577	22749188	GAGAAGACAUAGACGGUAU
-0.945734	NAV3	89795	NM_014903	66933019	GGACUUAACCUAUAUACUA
-0.94515	EPHB4	2050	NM_004444	55774978	GUACUAAGGUCUACAUCGA
-0.944849	TRIM52	84851	NM_032765	34147443	GGGACAACGUAGACUAUAU
-0.944266	HTR5A	3361	NM_024012	13236496	AAUAGCGUCUCACCCAUAU
-0.944157	ADRB1	153	NM_000684	4557264	CCUCGGAAUCCAAGGUGUA
-0.943422	P4HA3	283208	NM_182904	54792078	AGACCAAUUCCAACGCCUA
-0.943214	FUCA2	2519	NM_032020	40068511	CAACAGAGGUGAAACUACU
-0.942568	ALDOC	230	NM_005165	68303552	CCUCAAACGUUGUCAGUAU
-0.941215	ALDH1B1	219	NM_000692	25777729	CAAGGUGUAUCGGUACUUU
-0.940373	C20ORF36	55251	NM_018257	8922738	AGUCUUUGCCAGUCGGAUU
-0.94023	C9ORF67	84814	NM_032728	34147435	CCGGCUUUGUCAUCGGCUA
-0.940228	FOXN1	8456	NM_003593	18201912	GCACACACCCUCCUGCUAU
-0.940117	RP2	6102	NM_006915	5902059	GACAAUACAUGGAGUAACA
-0.939538	PIGC	5279	NM_153747	24430185	AGGUCUUGUAUGAGCGACA
-0.938567	TBCC	6903	NM_003192	4507372	GGACUAAGCAGUUGUCACU
-0.937182	BCL2L1	598	NM_001191	20336333	GGACAGCAUAUCAGAGCUU
-0.936403	LOC653192	653192	XM_926437	169163293	CCACAGAUGAUCAGGAUUA
-0.934509	PGS1	9489	NM_024419	84508630	CCAAGAGGCGGGUCGUGAU
-0.933693	CTCF	10664	NM_006565	62952500	GAUGAAGACUGAAGUAAUG
-0.933582	NAT5	51126	NM_181528	89993684	GUGGAGAAUUAAUGGGUUA
-0.933297	DNCL2A	83658	NM_014183	29570778	CGAAUAAGCCACUCUCUUG
-0.933219	SMARCD1	6602	NM_139071	21264347	GGCAAUAUAUUAAGACACA
-0.932337	OPN1SW	611	NM_001708	4502386	GGCACUGUCUUCCUUAUAG
-0.932122	GALK2	2585	NM_002044	48527955	GCUCAAGGGUCACGACUUA
-0.932048	VPS41	27072	NM_080631	18105060	UGACAUAGCAGCACGCAAA
-0.931875	LYZL4	131375	NM_144634	34222163	CCAUGGCCAUCUACGAGAA
-0.931511	UBE2L3	7332	NM_003347	38157977	GGGCUGACCUAGCUGAAGA
-0.931501	RARG	5916	NM_000966	38505166	GAAAGGGCCAUUACUCUGA
-0.930982	RBL2	5934	NM_005611	21361291	GAGCAGAGCUUAAUCGAAU
-0.930486	PTER	9317	NM_030664	47933342	CCAAAGAACCUAUCGUGAU
-0.929704	PLCZ1	89869	NM_033123	25188200	AAGCAGCAGACUCGUGUAA
-0.928776	DLG1	1739	NM_004087	4758161	GAUCGUAUUAUAUCGGUAA
-0.928353	FHIT	2272	NM_002012	4503718	GAAUAGGAAACCUGUGGUA
-0.928196	PCBP1	5093	NM_006196	14141164	UCGCUAUGAUCAUCGACAA
-0.927989	NDUFA10	4705	NM_004544	33519462	AGUUUGAGGUGCUGAAUUA
-0.927525	CASP7	840	NM_033340	73623014	GGGCAAAUGCAUCAUAAUA
-0.92708	FLJ14800	84926	NM_032840	14249553	GGUCCGAGCUUUCCGAUAU
-0.926598	TAF11	6882	NM_005643	21269863	CCACUACAACCCAAACAUA
-0.926411	DOK4	55715	NM_018110	20070301	GCACGGAACAUUACUCGUA
-0.925673	EPHX1	2052	NM_000120	4557560	UCCCUGAUCUGCACUAAUA
-0.925627	FBXO31	79791	NM_024735	21362004	CCACGUCGAUGACCCUAUG
-0.923935	OR9Q2	219957	NM_001005283	52627140	CCUCCUGAUCCGUGGCGAU
-0.923296	TP53I3	9540	NM_147184	22538445	GGUCUAGGGACAAUAAGUA
-0.923236	SPDEF	25803	NM_012391	6912579	UUAGGUGGCUCAACAAGGA
-0.922779	OPA1	4976	NM_130831	18860830	GAAGUUAGGCGAUUAGAGA
-0.922676	LAT	27040	NM_001014989	62739158	GCACAUCCUCAGAUAGUUU
-0.922592	CBR1	873	NM_001757	55925646	GUGAACGUAUCUAGCAUCA
-0.921527	UBE4A	9354	NM_004788	38327028	GAUAAUAGCGUGUCAGAGA
-0.920576	AKR1CL2	83592	NM_031436	34147396	GAUAACAUCCUCAGCCUAA
-0.919865	OR2C3	81472	NM_198074	46391098	GCACGACCCUCACUAGAAA
-0.919506	DEAF1	10522	NM_021008	38016944	GAUCAUGAGCGUCCGGUCU
-0.919345	MAOB	4129	NM_000898	38202206	GGCGAGAGAUUCCGAGUGA
-0.918882	CHN2	1124	NM_001039936	91106927	GACAUAUGCAUUCGGGAAA
-0.917473	ACIN1	22985	NM_014977	7662237	CCGAGUACCUCACGCAAGA
-0.91744	SUPT4H1	6827	NM_003168	4507310	UGACAAUUGUGAUGCAUAU
-0.917169	PRDX3	10935	NM_014098	32483376	GUAGAUCACCCAUGUGUAU
-0.91665	GPR4	2828	NM_005282	4885334	CCUGCAAGCUCUUUGGGUU
-0.916534	ATP6V0D1	9114	NM_004691	85793113	UCAAGAACGUGGCCGAUUA
-0.916473	APOBEC1	339	NM_005889	61743955	GGAGUUUGACGUCUUCUAU
-0.916384	CRSP7	9441	NM_004831	73088830	CGUCAAGCCUGUCCGGUUA
-0.916123	IL8RA	3577	NM_000634	29171679	GAUCAUCGCCUAUGCCCUA
-0.915959	CPO	130749	NM_173077	27436870	GGACGGAUCUCAAUCGAAA
-0.914718	TBC1D3	84218	NM_032258	14149984	AAGAGCAAGUGGGUGGAUA
-0.914497	INPP5B	3633	NM_005540	52138518	GGACAAGGCUCAUAUUUUA
-0.913878	IMPA1	3612	NM_005536	8393607	GCAACGAGACGACGAAGAU
-0.913569	ALOX15	246	NM_001140	40316936	CGAUACACCCUGGAAAUUA
-0.913469	BTK	695	NM_000061	4557376	GCGGAAGGGUGAUGAAUAU
-0.912841	HSPC182	29101	NM_014188	46370096	CCGACAAGCCCAAUGUUUA
-0.911947	MGC15619	84329	NM_032369	14150188	GGGAUUAUCAUCUCAGUUA
-0.911777	MMAB	326625	NM_052845	41053624	UGGGUUUGCUCUGGAAUUA
-0.911055	WHSC1	7468	NM_007331	6594682	GGUCCAAAGUGUCGGGUUA
-0.90895	DUSP8	1850	NM_004420	4758211	CGACGACGCCUACAGGUUC
-0.908665	PDCL	5082	NM_005388	9943841	GCGAAGGCAUCUCAGUUAA
-0.908072	LOC116143	116143	NM_138458	89242164	GUGAGAGUACUGAUCGUUA
-0.90796	ALPL	249	NM_000478	13787192	GAAAUAUGCCCUGGAGCUU
-0.907815	PTGER1	5731	NM_000955	38505193	GCUUGUCGGUAUCAUGGUG
-0.907579	KIAA1959	84959	NM_032873	52352812	CACAUUACCUGCAUGGAUA
-0.907496	FBXL12	54850	NM_017703	8923178	GAUGCGACCUAAAGUCAUG
-0.907387	RPS6KB2	6199	NM_001007071	55953114	GCGGAACAUUCUAGAGUCA
-0.906726	EPM2A	7957	NM_001018041	66346727	GCACACCAAUGAAAUGAAG
-0.905562	PPP1R8	5511	NM_014110	20336237	CUAUAACCCUGAAGCUGUA
-0.903496	COPS7B	64708	NM_022730	12232384	GGACAUACCCAGAUUACAU
-0.902219	RNF31	55072	NM_017999	38045939	GCCGAGAUGUGCUGCGAUU
-0.899789	USP54	159195	NM_152586	40255120	GUACAGGUUUCAAGGAUAG
-0.899697	LOC136242	136242	NM_001008270	56606134	AAGACAAGCUCCAGGGAAU
-0.899538	CAT	847	NM_001752	60302919	AGAGAGUUGUGCAUGCUAA
-0.898944	HAS1	3036	NM_001523	4504338	CGUACGUGUGGGACGGCAA
-0.898763	HPCL2	26061	NM_012260	93004077	CCUUCUUAUCAUCGGGAAA
-0.898754	CTSK	1513	NM_000396	23110958	GGACAGGAAGAGAGUUGUA
-0.898676	SYN1	6853	NM_133499	19924096	GAAGGGAUCACAUCAUUGA
-0.898459	IDH3G	3421	NM_004135	28178836	CGGCAAGAGUAUCGCCAAU
-0.897742	MYO10	4651	NM_012334	11037056	GGACAUAAAUCUCAACUUG
-0.897739	TNFRSF6B	8771	NM_003823	14790166	GCACGCUGGUUUCUGCUUG
-0.897719	UNQ3045	389383	NM_207409	155029555	GCCAUAUGAUUUAGAGGAA
-0.895673	KIAA0625	23064	NM_015046	37620158	GCACGUCAGUCAUGCGUAA
-0.895623	AKAP28	158798	NM_001008535	56682939	GAAAAGGGUCUUAAACAAA
-0.895385	LEP	3952	NM_000230	4557714	CCAAAUAUCCAACGACCUG
-0.894932	LIPI	149998	NM_198996	61742625	CAGAUUAGAUUACACGGAU
-0.893745	S100A3	6274	NM_002960	4506762	ACAACAAAUUCAUGAGUGU
-0.893272	ZF	58487	NM_021212	10864024	AAUGUAGGGUCAAGUAAUC
-0.892964	DGKA	1606	NM_201554	41872499	GAGAUAGGGCUCCGAUUAU
-0.892912	FABP6	2172	NM_001445	4557582	UCGGAGGCGUGACCUAUGA
-0.89141	FLJ22054	79612	NM_018527	33356129	GCAGGAAUCUUUGGAACAU
-0.890671	CACNA1S	779	NM_000069	4557400	GCACGGCACUCAAGAUCAA
-0.890328	RNF32	140545	NM_030936	37595535	GAUCAGUGCUUGGCCAUAA
-0.889963	DNAH8	1769	NM_001371	15029525	CAGAAGAGGCUUUACGUAA
-0.88974	SMARCB1	6598	NM_001007468	55956800	GUGACGAUCUGGAUUUGAA
-0.889311	PTPN5	84867	NM_032781	22095374	CGAGAAAUGCACCGAGUAU
-0.888948	TFEC	22797	NM_001018058	64762401	UGUCAUACUUCACAGAUUU
-0.888565	HOXB5	3215	NM_002147	24797132	GCUCUUACGGCUACAAUUA
-0.887698	ERAL1	26284	NM_005702	52851406	CGAAAGGUGUUCCCUGUUU
-0.88748	POU3F3	5455	NM_006236	5453935	GCAGACGAGCGUUCAGUGA
-0.887274	PJA1	64219	NM_001032396	74048536	GGACGCACAGUGAUGAUUA
-0.887143	CYP4F11	57834	NM_021187	61743919	GGACCAUCGUAUUGCCUUU
-0.885567	BCS1L	617	NM_004328	34147602	GAACAUGUCCUUCGAGCUA
-0.884701	NDUFS1	4719	NM_005006	33519474	CGAAAGAGCUGGCUGCAUA
-0.884696	SRR	63826	NM_021947	11345491	CAUCAGAACAAGUCGGUCA
-0.884275	FLJ20920	80221	NM_025149	52851452	GGAAUUGACUGAACGAACU
-0.88402	NAT9	26151	NM_015654	34222325	CAGAGGAGCUGCAGCGUUU
-0.883584	DNM2	1785	NM_001005362	56549124	GGCCCUACGUAGCAAACUA
-0.883182	VIPR1	7433	NM_004624	15619005	GCACGCAGGUUUCCAUGCU
-0.882783	NALP8	126205	NM_176811	33667039	UGGAGAGGCUGUCGAUAGA
-0.882754	NADSYN1	55191	NM_018161	41393550	GGAAAUAUGCGGCUACGGA
-0.882129	WDR4	10785	NM_033661	40217837	GCAGACAGCAGUUGGUGUA
-0.882117	MCCC1	56922	NM_020166	13518227	CCAUAGCUGUAACGUAUAA
-0.881568	COX7A2	1347	NM_001865	18105035	CAGAUUGGGCAGAGGACGA
-0.880267	PIWIL1	9271	NM_004764	66346724	GCACUGACGUUAGCCAUAA
-0.880102	FLJ20558	54980	NM_017880	8923527	ACAUCAAGCUGGCGGUGAA
-0.879876	KIF2B	84643	NM_032559	49355830	CGAAAUGGGUUGCGAUGAU
-0.879765	LGALS8	3964	NM_201545	42544192	GAACUGUCGUCGUUAAAGG
-0.878909	KIF25	3834	NM_005355	13699827	CGAAGUUACUGGUGAUUCU
-0.878668	LAMA4	3910	NM_002290	9845494	GAUAUGAACUGAUAGUAGA
-0.878485	TEAD3	7005	NM_003214	42490752	GGAAGAAGGUGCGGGAGUA
-0.878298	MGC15429	84836	NM_032750	14249381	CCAGAGUGGAGGUCGGUGA
-0.878071	TRIM50A	135892	NM_178125	31342404	GGCUCUACCUGCACUAUGA
-0.877293	LOC93380	93380	NM_173470	27735036	GCCAAUAGAUAUAGUUCUU
-0.877079	ASCL1	429	NM_004316	55743093	CAACUACUCCAACGACUUG
-0.876894	PRSS8	5652	NM_002773	21536453	GUAACUGCCUGUACAACAU
-0.876859	SEMA6A	57556	NM_020796	47132510	CGGAAGAAAUUUAUUGUAG
-0.874817	FLJ20032	54790	NM_017628	116063557	GGAAUAAAACGCACAGUUA
-0.874388	RNF148	378925	NM_198085	37675276	CUACUUAGCUUUCCUGACU
-0.873512	LOC751071	751071	NM_001043229	112734862	GUACAGGCCUCUACACCAA
-0.873164	ARHGAP22	58504	NM_021226	34013589	CAGUCCACCACGAGCGGAA
-0.873141	ARHGEF1	9138	NM_198977	39777603	UGACGUGGCGGGUGACUAA
-0.873056	TNIK	23043	NM_015028	55741806	GAACAUACGGGCAAGUUUA
-0.872695	MDS006	56985	NM_020233	94158593	GCACAAUCCAAAUACGGAA
-0.872463	NCR3	259197	NM_147130	24475831	CAAGGGAGACUGGCCAUUG
-0.872257	CA13	377677	NM_198584	38348435	GGUAAACAAACUCGAUUCA
-0.872248	FLJ30473	150209	NM_144704	21389616	AGAAGGAGAAGGUGUACGU
-0.871845	OR2W3	343171	NM_001001957	68533231	CAUUGUGAGGGCUGUGUUA
-0.87094	FLJ22761	80201	NM_025130	33342275	GCAAGAGGAACUCACGUUA
-0.870119	TINAG	27283	NM_014464	47271445	GCAAGGUACUCGAUUCAAA
-0.869567	SMYD5	10322	NM_006062	50052980	UGAGAUGACUGAUGUGUGA
-0.869437	SPTBN1	6711	NM_178313	30315657	CCUGAAAGUGAGCGCAUUA
-0.868738	MOXD1	26002	NM_001031699	72534687	GCACCAAGAGUUUGCGGUU
-0.868604	G3BP2	9908	NM_203504	45359845	UGAAUAAAGCUCCGGAAUA
-0.868549	FBXO34	55030	NM_017943	40807492	CAACAGAUAUGAUGUGGAA
-0.868017	OR3A2	4995	NM_002551	38679897	GGACCGCUGUUGCUGAGUU
-0.867793	ATP7A	538	NM_000052	53986562	CAGAAACGAUAAUACGAUU
-0.866264	GRIN3A	116443	NM_133445	20143963	CGACGGAAAUACAUCUUUA
-0.866093	PRDX5	25824	NM_181652	32455261	ACUUGUGGUUUGCGGCCAA
-0.866071	PCBD2	84105	NM_032151	51593095	GGUUCAAUGUAUACAACGU
-0.86607	BAI2	576	NM_001703	4502356	AGACUAAGCUCUGCAGUAU
-0.865054	AOX1	316	NM_001159	71773479	GGAGAAGACAUGUUAAUAA
-0.865041	ATP6V1C1	528	NM_001007254	56118229	UAGGAAAGAUAUUCGGUAU
-0.864951	ANKK1	255239	NM_178510	30425443	CCAGCUCUGAUGUGAAUUA
-0.864788	PGLYRP4	57115	NM_020393	56550072	AGGCUCAAGUCAUGCGACA
-0.864704	SSA2	6738	NM_004600	34222274	GGUAGUAUACUCAACGCUA
-0.864433	ITGB6	3694	NM_000888	9966771	GGACUCAACUUGUCAUUUA
-0.864078	BLK	640	NM_001715	33469981	AGUCACGAGCGUUCGAAAA
-0.863911	FLJ13265	79935	NM_024877	13376317	UCGCCGAAGUCAUGGAGUA
-0.863848	NFIA	4774	NM_005595	30840979	CGUGAAGGAUGAAUUGCUA
-0.862971	ITGB7	3695	NM_000889	4504776	CCACAUUUCUUACGAAUCC
-0.862308	TCEAL1	9338	NM_001006639	55749405	GAGCCGUCCUUAUCCUAUU
-0.861603	ARFRP2	54622	NM_019087	9506652	CCGAAUAACUGAGGCGUUU
-0.861421	STK35	140901	NM_080836	38327559	GCUACGGCGUGGUUUAUGA
-0.860461	BCL2	596	NM_000657	72198345	GGGAGAACAGGGUACGAUA
-0.86031	SCARB1	949	NM_005505	33620766	GGACAAGUUCGGAUUAUUU
-0.85941	ANKH	56172	NM_054027	34452701	GGAAAUCCGUGCUGUGUAU
-0.859256	CDYL	9425	NM_170752	25777620	GCCUACAGAUACAGAGAUA
-0.859213	GPR68	8111	NM_003485	74316010	GCAGACAACUCCUCGAUGA
-0.858783	GPR75	10936	NM_006794	5803024	UCACACCACUAAUGACUUA
-0.8585	GALR1	2587	NM_001480	6031165	CAAUUGUACUCAUGUGUGA
-0.858054	THRAP3	9967	NM_005119	52856402	GGUAUAAGCUCCGAGAUGA
-0.857421	APTX	54840	NM_175071	28329426	ACAAGAGGCUGGUAGAGUA
-0.856804	LOC554251	554251	NM_001024680	67003565	AGAGUAAAGUGAAACACGA
-0.8566	TBX6	6911	NM_080758	18201897	CGGGAGAACGGCAGAAACU
-0.856061	COL4A3BP	10087	NM_031361	14165451	GAACAGAGGAAGCAUAUAA
-0.855555	KIF13B	23303	NM_015254	46852171	GCAAACAAGGUUAUUCUUA
-0.855343	PRSS7	5651	NM_002772	4506150	GAUCAUACGUGUAAACCAA
-0.855169	GNG4	2786	NM_004485	21314630	AAAGAGGGCAUGUCUAAUA
-0.854674	HSPC152	51504	NM_016404	7705476	CCAACUUCGUGGCGCGUAU
-0.853939	ZNF398	57541	NM_170686	25777703	GCGAGCAGGUGUUCUCAUG
-0.853614	TA-PP2C	160760	NM_139283	21281678	GUAAGGGCCUCCUCAAGAA
-0.853556	SLC25A20	788	NM_000387	46276890	GAAAGCAAGUACACUGGUA
-0.853205	CHRNA5	1138	NM_000745	33589826	GAAGUCAUGUAGACAGGUA
-0.851952	GPR24	2847	NM_005297	23065565	GGUAGUAGAUCUCCUCUUU
-0.851358	GDF2	2658	NM_016204	7705307	AAGGAAGCGUGGUCAUUUA
-0.850942	FLJ22405	64419	NM_022485	20127610	GGACAAAGCCCAGCGCUAU
-0.850165	CA12	771	NM_206925	45935382	GAGGACCGCUGAAUAUUAC
-0.850142	P2RY6	5031	NM_176797	29029609	UAACCGCACUGUCUGCUAU
-0.850059	HOXC5	3222	NM_018953	24497541	GUACUGCUACGGCGGAUUG
-0.849297	IHPK3	117283	NM_054111	78191796	GGAAUGAGCACACCACCUA
-0.849297	ROCK2	9475	NM_004850	41872582	GCAACUGGCUCGUUCAAUU
-0.84926	TRPC3	7222	NM_003305	4507686	GGAAGGACCUAGGGAAUAC
-0.849172	BCAT1	586	NM_005504	72187658	GUACAAAGGCGAGACAAUA
-0.849172	DEGS2	123099	NM_206918	46048444	GCAAGGAGAUACUGGCCAA
-0.849172	LOC255189	255189	NM_213600	67972428	GGACCUAGACCUACGCCUU
-0.848132	LCK	3932	NM_005356	20428651	GAGAGGUGGUGAAACAUUA
-0.847853	CCRL2	9034	NM_003965	68215223	GAGCAGAGGUAUAGCCUUU
-0.846422	KIAA0971	22868	NM_014929	45267831	UGGAAAAGAUGCACCGAUU
-0.846205	HOXD11	3237	NM_021192	23510367	CGUCUGACUUCGCUAGCAA
-0.84617	LOC390226	390226	XM_495887	51468847	UGUGGUUGCUGGAGAAAUA
-0.84591	NBS1	4683	NM_002485	67189763	CCAACUAAAUUGCCAAGUA
-0.845653	APOC4	346	NM_001646	4502160	CACCAAAGCUAAAGAUGAG
-0.845439	DDX49	54555	NM_019070	34222345	CGGCCCACUUUGACGAAAA
-0.845413	DPYSL3	1809	NM_001387	45505175	GUGUUGAUGACGUACGUUA
-0.845283	DKFZP564M182	26156	NM_015659	46195722	UUGCAGUGCUAUACGUAUU
-0.845139	NR1H3	10062	NM_005693	5031892	GAGUUUGCCUUGCUCAUUG
-0.844413	KRT8	3856	NM_002273	68226427	GCACAAAGACUGAGAUCUC
-0.843463	OAT	4942	NM_000274	4557808	UGUUGUAACUGCCGUAAGA
-0.843287	PYC1	260434	NM_152901	142380001	GAACGAAGCGCGAGGCCAU
-0.842818	KCNJ11	3767	NM_000525	62388887	GACGUUACUCUGUGGACUA
-0.842267	FLJ90165	124975	NM_153338	171543822	GAUCAAGUCUCCCGGAAAC
-0.84217	PTP4A2	8073	NM_080392	18104972	CCUAUGAGAACAUGCGUUU
-0.841855	MYO9B	4650	NM_004145	33356169	CCAAGUACGUGAAGAUGUA
-0.841683	KIAA0100	9703	NM_014680	57242773	CUUAGUAGAUUUACGGAUU
-0.841273	ATP5G2	517	NM_005176	85794839	CCAUAGUUCUCCCGCGUCU
-0.841271	GABBR1	2550	NM_021903	11497611	CGGAUGGCAUGGACGCUUA
-0.841193	PEX5	5830	NM_000319	37059745	CGUCAGCUACCUAUGAUAA
-0.840637	SULT1E1	6783	NM_005420	29553952	GGGAAAGAGUCCACGUGUA
-0.840313	MYBBP1A	10514	NM_014520	7657350	UCGCAGACCUCCUGUUGAA
-0.838904	RNF186	54546	NM_019062	9506662	GCACCAAGACCCUGCAACA
-0.838904	LOC196346	196346	XM_115100	89033947	CCGACUGGCUCCUUAAAUU
-0.838474	SLC7A1	6541	NM_003045	51173150	GUGUGUUGGUCUUACGGUA
-0.838381	KCNA4	3739	NM_002233	25952084	GCGGGUGUCUUAACCAUUG
-0.837934	KCNS1	3787	NM_002251	25777652	GAGGAGCACUGAAACCUUU
-0.837552	SHKBP1	92799	NM_138392	19923916	GGGCUUUGGGUGAACAUGA
-0.836953	OTUB1	55611	NM_017670	8923113	UUAACUGUCUGGCCUAUGA
-0.835764	KLRG1	10219	NM_005810	47717095	GGUCAGACUUUGAUAGAUG
-0.835753	GPR20	2843	NM_005293	4885304	UCAACGGGCUGGCGCUGUA
-0.834875	JMJD2A	9682	NM_014663	7662245	GUAUGAUCUUCCAGACUUA
-0.834639	ALB	213	NM_000477	8392890	GAUGUGAUGUGCACUGCUU
-0.834612	IL18R1	8809	NM_003855	27477086	GACCAAAGCUUAACCAUGU
-0.834528	HRH1	3269	NM_000861	13435403	UCAGGUACCUUAAGUAUCG
-0.834336	NRIP2	83714	NM_031474	13899326	UCAAACAGGCCACCCAGUU
-0.834042	ATP2C1	27032	NM_001001485	48762686	GAAAGGUGCUUACGAACAA
-0.833977	TNNC2	7125	NM_003279	40807466	UCGAGGAGUUCUUGGUCAU
-0.833412	TCEB3	6924	NM_003198	4507388	GUAAAUAGCUUGCGAAAAC
-0.833194	RGS4	5999	NM_005613	38201693	GAUCAGCUGUGAAGAGUAC
-0.832572	MDH2	4191	NM_005918	21735620	GGGUUUGGAUCCAGCUCGA
-0.832441	TTBK2	146057	NM_173500	28466990	GACCAUGUUUGUAGAUUUA
-0.832256	FTSJ1	24140	NM_177434	29029588	CAGCAGAGUGGACACGUUU
-0.830336	TYSND1	219743	NM_173555	27734876	GAACAGUGGCGCUUCUCGA
-0.829676	P2RX3	5024	NM_002559	28416924	GGAGAAAUACCGCUGUGUA
-0.829641	GLYAT	10249	NM_005838	42519906	CUGAAUGAGGCUAUACAAA
-0.829448	EPS8	2059	NM_004447	56682952	GGACACAAUUGAUUUCUUA
-0.829003	IFNAR2	3455	NM_207584	46488934	CAGAGGGAAUUGUUAAGAA
-0.828634	LTA4H	4048	NM_000895	4505028	GAACUACAGAAUUCGGUAA
-0.828172	A2LD1	87769	NM_033110	34147452	CCAAUGAAUCUGCCGGAAA
-0.826894	ERBB3	2065	NM_001005915	54792101	GCGAUGCUGAGAACCAAUA
-0.825807	RORA	6095	NM_134262	19743904	GAUCAAAUUGUGCUUCUAA
-0.82502	ARHGEF6	9459	NM_004840	47078220	GAGGAUGUCUUAUAUCUUA
-0.824896	GLI	2735	NM_005269	4885278	GCAAAUAGGGCUUCACAUA
-0.823977	SHPRH	257218	NM_173082	27436872	GCACAAAUCAGUCGUGUUA
-0.823542	TMPRSS11A	339967	NM_182606	47271482	UAAACGAGUUGUUCCAUUA
-0.823497	TNNI2	7136	NM_003282	50593000	CAAGAUCGAUGCGGCUGAA
-0.822916	IRX5	10265	NM_005853	47778932	GUACAGCACCAGCGUCAUU
-0.822525	SCML1	6322	NM_001037536	82830435	UCUCCUACCCUGAAAGUUA
-0.822158	CTBS	1486	NM_004388	4758091	AAUAUAUGCUCACGAAUCA
-0.822027	GPR145	84539	NM_032503	14210483	CGAAGGUCAUCAAAUUUAA
-0.821671	TAS2R9	50835	NM_023917	68160953	CCAGGUACAUAUGGCAAUA
-0.821333	AKR1A1	10327	NM_153326	24497576	GCACGUGGCCUGGAGGUAA
-0.821094	LOC92235	92235	XM_043739	51458827	GCAUAGAGGUUGGCAGGUU
-0.82071	OCA2	4948	NM_000275	4557810	UAUCACCGCUGGAGAACUA
-0.820605	NICAL	64780	NM_022765	20127615	UGGAGAACAUUGUGUACUA
-0.82034	WNK4	65266	NM_032387	58331254	CGGGCACGCUCAAGACGUA
-0.819778	PRDM2	7799	NM_001007257	55953109	GAAUAUAAUGGCAUCGAUU
-0.819266	OR2T29	343563	NM_001004694	52317216	AGGUCAUGGGUGUGAAUAA
-0.818725	CRAT	1384	NM_144782	21618335	GCUACGGUGUCUGCUAUAA
-0.818079	S100A4	6275	NM_019554	9845515	GAUGUGUAACGAAUUCUUU
-0.816712	FLJ10761	55224	NM_018208	8922649	GCAGAUGUCCCUAAGGUAG
-0.816567	IRF6	3664	NM_006147	24497623	GGAAACUCAUCUUGGUUCA
-0.816297	PEO1	56652	NM_021830	39725941	UAGCAAGGCACCAGAAUUU
-0.816268	ATF3	467	NM_001030287	71902535	GAGCUAAGCAGUCGUGGUA
-0.815151	LOC283871	283871	XM_208887	51473162	GGUUAAAGAUUGAGUGUCU
-0.814663	CTSW	1521	NM_001335	23110963	GCACAGAAUUGCGCAGUAC
-0.814406	SLC25A1	6576	NM_005984	21389314	GCGCACAAAUACCGGAACA
-0.814262	ACAT2	39	NM_005891	5174388	GCGCGGACCAUCAUAGGUU
-0.814147	WIF1	11197	NM_007191	18379354	GUACGAAGCCAGCCUCAUA
-0.813974	TUBB	7280	NM_001069	68299771	GCUGGUAACAAAUAUGUAC
-0.812976	KCNJ10	3766	NM_002241	25121965	GAUCCGAGUUGCCAAUAUG
-0.812653	PADI6	353238	NM_207421	79749550	GCGGAUAAGGUCUCGGUCA
-0.811779	FIGF	2277	NM_004469	19924297	GGAAGAGUACCAACACAUU
-0.811568	BCKDHA	593	NM_000709	38372929	GAGGUCAAUUACUGGGAUA
-0.81126	MYO3A	53904	NM_017433	29544752	GAACAUAGCCCUAGUUUAA
-0.810724	IPLA2(GAMMA)	50640	NM_015723	48675815	UGAAUAACCCUUCGGCAUU
-0.810385	G6PC3	92579	NM_138387	46852181	GGAAAUGGCCAGAAGAUAG
-0.809968	FGF4	2249	NM_002007	4503700	CCUACGAGUCCUACAAGUA
-0.809823	PHF17	79960	NM_199320	40556392	UGAGGAUUCUGACGACAAU
-0.808489	CANX	821	NM_001024649	66933004	GGAAGUGGUUGCUGUGUAU
-0.807545	CHD8	57680	NM_020920	56119127	CGUAUUGAUGGGCGAGUUA
-0.807164	SCAMP3	10067	NM_052837	16445420	GAAGGGCAACACAGCAGUA
-0.80675	CEACAM1	634	NM_001024912	68161540	CCAUCAUGCUGAACGUAAA
-0.806362	RHOBTB1	9886	NM_001032380	75905818	GAACUUGGCUUACCAUACU
-0.805653	TIAM2	26230	NM_001010927	73695942	GAACUUCAGGCGUCACAUA
-0.804875	GBP2	2634	NM_004120	38327557	CGAUUGAAGUGGAACGUAU
-0.804746	TXNRD2	10587	NM_145748	22035669	GCAUCCCAGUGUUAUGUAA
-0.803752	FBXO24	26261	NM_012172	15812194	GUAAAUACCUCUACGUCUU
-0.803484	FZD7	8324	NM_003507	4503832	UCAAGUACCUGAUGACCAU
-0.803466	BCKDHB	594	NM_000056	34101266	CCUAGAGGCUCCUAUAUCA
-0.803302	PIK3CD	5293	NM_005026	19923288	ACGAUGAGCUGUUCCAGUA
-0.803213	KIF5C	3800	XM_377774	51460984	GUACAUGACCGCUCGUAAA
-0.802777	USP16	10600	NM_001001992	50312663	CGAAUAAACUGCUUUGUGA
-0.802707	AKAP8L	26993	NM_014371	49472840	GAGAAAGGUAUGACUCUUA
-0.802029	ARP10	164668	NM_181773	33356156	CAGUCGAGCCAUAAAGCGA
-0.801901	MLL3	58508	NM_021230	10864040	GCAAUGGUCUUUCUGGAUA
-0.801543	RBBP5	5929	NM_005057	53759147	UAACACGGCAGAUCGAAUA
-0.801476	CHRNB4	1143	NM_000750	52851399	GGAAUGGACUGAUUACCGC
-0.800734	ATP2B1	490	NM_001682	48255944	GUGAAUGCAUUUCGUAGUU
-0.799063	HRAS	3265	NM_005343	47117697	GAACCCUCCUGAUGAGAGU
-0.796587	HMGCL	3155	NM_000191	62198231	AAGCAGGACUCUCUGUUAU
-0.795304	EVI5	7813	NM_005665	68299758	UAAGUGAAGCAAAGCGUAA
-0.795108	SLC24A1	9187	NM_004727	4759127	GGGAUAGGCGCACGAGCUA
-0.794975	MLH1	4292	NM_000249	28559089	GGAAGUUGUUGGCAGGUAU
-0.79472	LMTK2	22853	NM_014916	38016936	GCAGGUACAAGGAGGAUUA
-0.794294	TSTA3	7264	NM_003313	6598326	CCUCUAAAGACGCCGAUCU
-0.794106	OR3A3	8392	NM_012373	13562103	GGACCGCUGUUGCUGAGUU
-0.793892	UQCRH	7388	NM_006004	83627704	GAGCGUGUAUCCUCUCGAU
-0.793068	GART	2618	NM_175085	28416898	GCAAGAGGGUACUCCAUAU
-0.793053	ZNF289	84364	NM_032389	52851449	CAACAUGAGUAGUGCCGUU
-0.792687	RNASEN	29102	NM_013235	21359821	CAACAUAGACUACACGAUU
-0.792074	FOXN4	121643	NM_213596	166795279	GGAACUUUCUACCGAGUAU
-0.792063	PSENEN	55851	NM_172341	28144919	AAAUUGAACCUGUGCCGGA
-0.791738	NR2E3	10002	NM_014249	30581147	GAAGAGGCGUGGAGUGAAC
-0.791642	ATP11B	23200	NM_014616	62632749	GAAGAUUGGUUACGGCAUA
-0.790771	OSBP	5007	NM_002556	34485728	GCAAUGACUUGAUAGCUAA
-0.790418	GSTM5	2949	NM_000851	23065562	GAUCAGGCAGGUUCAUAAA
-0.79026	ABCC6	368	NM_001171	6715560	GAACAAUGCUCGCGUAGAU
-0.790083	MMP26	56547	NM_021801	73808265	GGUUGCAACUCAUGAGAUU
-0.789937	FLJ23451	79823	NM_024766	188528703	GCAUAAUAGUGGAUCCUUG
-0.78976	ARNT2	9915	NM_014862	68303554	GCAACUAUAACAUCGAAGA
-0.789561	CASR	846	NM_000388	37577158	GCACAUUCCCUCUACGAUU
-0.789123	SBNO1	55206	NM_018183	33620762	GGAAGAUGGGCAACGGAUU
-0.789004	PTPN14	5784	NM_005401	34328898	GAAGACAAGCGGUAAUAUA
-0.788674	RAB26	25837	NM_014353	46361977	GCUUCCGGCUGCAUGAUUA
-0.788205	RNF183	138065	NM_145051	34147709	GCUCAUAUUCUCCAUCUUU
-0.787693	EFNA5	1946	NM_001962	4503486	GAAGAAGGUCCUGUCUAAA
-0.787595	DHX36	170506	NM_020865	18497285	CGGCAUGUGGUACGCGAAA
-0.787298	OR5W2	390148	NM_001001960	50233855	GGGUUUAUCUGGUGGGAAU
-0.786828	LOC642446	642446	XM_001732877	169203567	GCAAAGGCCUCUGGGUCGA
-0.786638	NEK4	6787	NM_003157	4507276	UAUAAUGGGUGAAGGCAAA
-0.785332	FLJ10094	55068	NM_001127615	189027047	ACAUAGACAUUUGGCGAAA
-0.785137	C1ORF25	81627	NM_030934	30181237	GGUCAUAAAUUUCGGUAAA
-0.784756	GARS	2617	NM_002047	6996009	CAAAGGAGCUGGCGUUACA
-0.784719	MYOCD	93649	NM_153604	23957691	GGUUUACACUCUUCUGAUA
-0.783883	ADCY4	196883	NM_139247	24497586	GGUCAUCGAUCCACGGGCA
-0.783867	BRD7	29117	NM_013263	41350211	GUGCCAAGAUUAUCCGUAU
-0.783783	2008-03-01	220972	NM_001002266	50539413	GAAUGGCCCUUUUGGACUA
-0.783277	CLDN16	10686	NM_006580	21536296	CUGAUGAGCCGUACAUUAA
-0.783236	PGK1	5230	NM_000291	22095338	GGACAAGCUGGACGUUAAA
-0.782749	TWIST2	117581	NM_057179	17981707	GCGACGAGAUGGACAAUAA
-0.782135	RABL3	285282	NM_173825	115529441	GUACACGACUUAACAAAUA
-0.78127	PIN4	5303	NM_006223	38679891	CAAAGGUGGUGGCAAUGCA
-0.780003	SIMP	201595	NM_178862	30578409	GAGCAUCAACCUACGACUU
-0.779131	ELP3	55140	NM_018091	23510282	CAUACGCAUUGGAGCGCAA
-0.778886	RHCE	6006	NM_138616	66346665	GCCAAGAUCUGACCGUGAU
-0.77853	HRH4	59340	NM_021624	14251204	UCACUAAGCACUCGUGUUA
-0.778382	OR6C3	254786	NM_054104	50080212	ACACAAUGGUCACAGAGUU
-0.778338	NLK	51701	NM_016231	42734431	GGUGUUGUCUGGUCAGUAA
-0.777779	SACM1L	22908	NM_014016	41281578	GGAACUCAAUGAUACGAUA
-0.776345	PIK3R4	30849	NM_014602	23943911	CCAGAAAGGUCCUAUGUUG
-0.775808	ADAMTS19	171019	NM_133638	73695938	GAGGUGGCCUGAUGGGAUU
-0.775017	SMARCA1	6594	NM_139035	21071045	UAACAUAGCUCGAGAGGUA
-0.774642	MDS1	4197	NM_004991	4826827	GGGUAAGCGUUCACUCUUG
-0.772741	C20ORF12	55184	NM_018152	18491021	GCACGGAGAUAAUGAGAAU
-0.772727	POFUT1	23509	NM_172236	27436890	GCAAAGCUGCUAAACCGUA
-0.772727	FLJ45651	123745	NM_198442	38348199	CUACAUCACCGGUCUAUCA
-0.772455	LILRB3	11025	NM_006864	5803059	GACUCAAAGAUGACUAAUA
-0.772358	ADAM21	8747	NM_003813	15812182	GCAGUUAGGUACUUACAUA
-0.77087	SLC22A12	116085	NM_153378	24497486	GUGCAGAACCAGGCAGUAA
-0.770595	DKK1	22943	NM_012242	61676924	GUUCUCAAUUCCAACGCUA
-0.770554	SP4	6671	NM_003112	67010024	GCACAGGAUCAAUCAAAUU
-0.770331	BSG	682	NM_198591	38372922	GCGGGCAGCACCAGAAUGA
-0.769706	FOSL1	8061	NM_005438	34734076	GCUCAUCGCAAGAGUAGCA
-0.769692	ABCC12	94160	NM_033226	89111134	ACACAGAUUUGUAGCGUGA
-0.769542	RARA	5914	NM_001033603	75812907	GCAAAUACACUACGAACAA
-0.769155	TARDBP	23435	NM_007375	42741653	GCUCAAGCAUGGAUUCUAA
-0.7691	FLJ14466	84876	NM_032790	38016942	GGCCUGAUCUUUAUCGUCU
-0.768985	NT5C2	22978	NM_012229	20149601	CGGCAAGGGUGGCGAACUU
-0.76846	SMARCE1	6605	NM_003079	45827732	AAACGAAUACGAAGCAGAA
-0.76831	PPM1B	5495	NM_001033556	75813617	UCUCAGAUGAAGCGGUGAA
-0.768077	GJB5	2709	NM_005268	31542847	GCAGAUCCAUGUCCCAAUA
-0.76798	FECH	2235	NM_000140	60499020	CAACAGAGGCGACCCAUAU
-0.766873	FUK	197258	NM_145059	63175653	GGAGUUGAUUGGACAGUCA
-0.7665	EIF3S1	8669	NM_003758	83281437	CGAAGAACCUAAAGUGCUA
-0.766399	DCLRE1C	64421	NM_022487	76496494	GUACGGAGCCAAAGUAUAA
-0.765928	UBE2E2	7325	NM_152653	22749326	GCUGCUAAAUUGUCAACUA
-0.765697	FOXE3	2301	NM_012186	11386196	CCGCGCAAGUGGCAGAACA
-0.76555	KLF16	83855	NM_031918	13994286	CCUCGCACCUAAAGUCGCA
-0.765528	RABL2A	11159	NM_007082	7549818	CAAUGAUGCAAUUCGAUUA
-0.765376	ASMTL	8623	NM_004192	4757793	ACACCAGGGUCUCGGAAUU
-0.764801	DMBT1	1755	NM_004406	4758169	GAAUUCUGGUUAUCGCAUA
-0.764518	C6ORF199	221264	NM_145025	34222175	AAACAACAUUAGCCCGUUA
-0.763098	RLF	6018	NM_012421	6912631	GGAGUCACAUGAUGCAUUA
-0.763087	ALG10	84920	NM_032834	44680155	CAUAACAAAUGACGACAAA
-0.763002	OPN1MW	2652	NM_000513	4503964	CCCGUUAUCUAUGUCUUUA
-0.762831	SLC26A9	115019	NM_134325	20336287	GCUACGACGUGGAUUCGAA
-0.762565	RNF39	80352	NM_170770	25777717	CUACAGUACUUCCUGACUU
-0.762183	THRA	7067	NM_199334	46255056	CGGCCAAUGUUCCCUGAAA
-0.761864	PPM1D	8493	NM_003620	29558519	GGAAGAAACUGGCGGAAUG
-0.761111	OR10A4	283297	NM_207186	46395478	CUGCCAUCCUCACGUAUUU
-0.760857	DDHD1	80821	NM_030637	45120112	GUUUAAGGGAUAUGCUGAA
-0.760804	BET1L	51272	NM_016526	34365798	UCCCUUAGGACUCGGAUUU
-0.760055	ETNK1	55500	NM_018638	21071078	GUAAAGAGUUUUCGAGUGU
-0.75973	FLJ13273	79807	NM_001031720	149588659	GUAAUUAUCAGCAGGAAAU
-0.759664	THRAP5	10025	NM_005481	38146093	CGACAAACAGCCCACAAUU
-0.759442	TRIM42	287015	NM_152616	29029527	GUUCAAAGCAGUCCGAUAU
-0.759365	PTGIS	5740	NM_000961	61676177	GCGGAGAGCUCGAGAGUAU
-0.759161	OR4F6	390648	NM_001005326	52693930	GCUCUCAGUUUGUGAAUUA
-0.758886	FABP2	2169	NM_000134	10938019	GGAAACGAACUGAAUACUG
-0.758757	HS3ST5	222537	NM_153612	45267823	GUAAGGGCAUUGAGUGGUA
-0.758693	EPHB1	2047	NM_004441	55770893	GAAACGGGCUUAUAGCAAA
-0.758659	USF1	7391	NM_207005	46877101	GAGUAAAGGUGGGAUUCUA
-0.758528	TRIM59	286827	NM_173084	27436876	ACUAAGGGCUAUUAUUGAA
-0.758412	UBE2N	7334	NM_003348	37577134	AACCAGGUCUUUAGAAUAU
-0.758338	PTPN12	5782	NM_002835	18375651	GGAAUUAAGUUCAGAUCUA
-0.758125	MTRF1L	54516	NM_019041	52851422	GCAUGCAUCUAGAAGAAGA
-0.757986	BCL2L14	79370	NM_138724	21040331	GUCAAAGGACGUUGGAAUA
-0.757954	LTA	4049	NM_000595	6806892	GAGCAACAAUUCUCUCCUG
-0.757749	CLPS	1208	NM_001832	11496883	UCAAGACGCUCUAUGGGAU
-0.756489	FLJ10986	55277	NM_018291	21361729	GAAAAUGAUUGGUUUGGAA
-0.756355	TLR3	7098	NM_003265	19718735	GAACUAAAGAUCAUCGAUU
-0.755979	AREG	374	NM_001657	22035683	UGAUAACGAACCACAAAUA
-0.755908	FCER2	2208	NM_002002	34147598	GAACGUCUCUCAAGUUUCC
-0.755791	SYVN1	84447	NM_032431	51317310	UCAUCAAGGUUCUGCUGUA
-0.755385	APOC2	344	NM_000483	32130517	AGGAAUCUCUCUCCAGUUA
-0.75506	RPS6KA3	6197	NM_004586	56243494	AUACAAUGCUUACCGGUUA
-0.75499	C1GALT1	56913	NM_020156	9910143	AGUUAGAAUACCUCGUUUA
-0.754727	HGF	3082	NM_001010933	58533164	CUACGAAGUCUGUGACAUU
-0.754436	LITAF	9516	NM_004862	65787264	GCAUGAAUCCUCCUUCGUA
-0.753539	PTCH	5727	NM_000264	25121959	UAAACUGGGUUGUUACAUU
-0.751586	OR52B4	143496	NM_001005161	94967011	GGUCUUAGAUGUUGUACUA
-0.750849	SLC25A27	9481	NM_004277	38202243	GAGGUCGAAUGGUCACAUA
-0.750248	FURIN	5045	NM_002569	20336193	GGACUAAACGGGACGUGUA
-0.75006	HRASLS	57110	NM_020386	38455407	CAUAAAGCGGUCAGAGUUU
-0.749602	ZCWCC2	79710	NM_024657	21362027	GAGCGAAGGUCAUAAUACA
-0.749535	GNG11	2791	NM_004126	20127455	GAAGUGAAGUUGCAGAGAC
-0.748761	ADIPOR1	51094	NM_015999	21361518	GACAAGAGCAGGCGUGUUC
-0.748669	OSMR	9180	NM_003999	4557039	AGUCUUGGCUGAACGUUUA
-0.748451	SLC13A3	64849	NM_022829	58761539	GCCAGAAGGAGGUUCGAAA
-0.748337	ACR	49	NM_001097	4501876	GGGUUACGGUUCAGGCAAA
-0.748245	GSTA5	221357	NM_153699	24308513	GUACACAGAAGGUAUAGUA
-0.747542	TIMP3	7078	NM_000362	75905820	GCUGACAGGUCGCGUCUAU
-0.747251	RKHD2	51320	NM_016626	39545576	GGAGUGAUCCUUCUGGUAA
-0.746655	MUSK	4593	NM_005592	5031926	GGAAGGGUGUUUCAAGCAA
-0.746479	LOC100134934	100134934	NM_001113324	164519030	AUGAUUCAGUCCAGAGUAA
-0.745522	INHA	3623	NM_002191	9257223	GGAUGGAGGUUACUCUUUC
-0.745432	GAS2	2620	NM_005256	29540560	GAUCUGGCCUUGUGGUUAA
-0.745252	KPNA6	23633	NM_012316	24797083	GAGAUUACGUCUUGAACUG
-0.744645	GTF2E2	2961	NM_002095	34222295	AACAAUGGCUAAUGACUGA
-0.744504	ACYP1	97	NM_001107	45243543	GAAGUUGGAUUACUCAGAC
-0.744443	EYA1	2138	NM_172059	26667218	GCAACAAGCUACAGCCUAU
-0.744214	ADH7	131	NM_000673	71743839	CAGCGUGGUUGUAGGAGUU
-0.744016	RNASEH1	246243	NM_002936	40548379	GACAGUAUGUUUACGAUAA
-0.743638	SLC34A1	6569	NM_003052	156627568	UCACAGAGCCCUUCACGAA
-0.743295	CRKL	1399	NM_005207	34452719	CCGAAGACCUGCCCUUUAA
-0.742842	MKL1	57591	NM_020831	51317360	GAUCGGAGCUGGUCAGGAU
-0.742214	RFK	55312	NM_018339	39725953	UAAGAAACGACUAGAGUUA
-0.741966	BMP8B	656	NM_001720	50962825	CAGAUAUGAUGUAAAGUGA
-0.741884	GUCY1A2	2977	NM_000855	4504210	GCAGUAUUAUGAACAUCAA
-0.741297	GPR26	2849	NM_153442	23592219	GGACCUUCCUUGUGUGCUU
-0.741297	DRD3	1814	NM_033660	16445399	CAAUAUCGAGUUCCGGAAA
-0.741107	SDR-O	121214	NM_148897	22507404	GGACAGCCAUUCUCGGCAA
-0.740761	C20ORF22	26090	NM_015600	34147330	GUUUGAAUCACACGUGUAA
-0.739317	C9ORF97	158427	NM_139246	31377600	GCUUAAUAUACAGGCGUAA
-0.739317	OR51E2	81285	NM_030774	19923630	GAACACGGGUGCUGGCUAU
-0.738375	PROS1	5627	NM_000313	4506116	GCAUGGAAGUGAAUAUUAA
-0.737604	TERF1	7013	NM_003218	9257244	CAAAUUCUCAUAUGCCUUU
-0.7376	GHSR	2693	NM_004122	4758433	GAACUUCGGCGACCUCCUC
-0.737492	CROT	54677	NM_021151	31542324	GUAUAACUCUUUGGCAUAA
-0.736845	MYLK2	85366	NM_033118	17136076	GAGAAAGCCAAACGCUGUA
-0.736518	RHOU	58480	NM_021205	45827773	CAUCGUCGCUGGCAUUCAA
-0.735566	CBL	867	NM_005188	52426744	AAUCAACUCUGAACGGAAA
-0.735565	ACTC	70	NM_005159	46411161	CGCAAAUGCUUCUAAGAUG
-0.735249	SUV39H2	79723	NM_024670	34147611	GAAAGGUUCUGGAGAUAUA
-0.734922	NUBP1	4682	NM_002484	4505336	GCUCAUAGGUAAGAAUUGU
-0.734488	TIF1	8805	NM_003852	47419908	GAGCAUAGAUACCAAUUUA
-0.733554	GPR120	338557	NM_181745	55953084	GAAAUGACUUGUCGAUUAU
-0.733504	RNF130	55819	NM_018434	38176162	GUAGAAUGGUUUUGAAGAA
-0.733071	KIDINS220	57498	NM_020738	55741640	GUGAGUAGUUGCCGCGUAA
-0.73239	FLJ12592	84129	NM_032169	38505217	CCUAAAGAGUGUCGAGUUA
-0.732293	RFP	5987	NM_030950	18641280	CGGAGAGUCUAAAGCAGUU
-0.732211	SORCS3	22986	NM_014978	18379345	CAAGCGAGCUCUGGUUAAA
-0.731898	GTF2H1	2965	NM_005316	19923304	CAACAAGUCAGGACAUUAU
-0.731861	FLJ20509	54956	NM_017851	52851456	CAUGGUAGCCGCCUAGAAA
-0.731395	TTPA	7274	NM_000370	50592999	GGAAUGGAAUCAAGGCUAU
-0.730602	MAPKAPK3	7867	NM_004635	34335241	GUGCUUAAGCUCACCGAUU
-0.730535	GPR19	2842	NM_006143	5453665	GGACAGUCAUUGUAACUAU
-0.73052	MAGED1	9500	NM_001005332	52632378	GUGAAUACACUGAUGUUUA
-0.729154	ZNF345	25850	NM_003419	142350598	GGAAACAAGGUGUGAUUAU
-0.729084	SLC2A12	154091	NM_145176	93277101	UGUUAAGGUUAGCGAAUUA
-0.728937	SENP7	57337	NM_020654	19923563	CAAAGUACCGAGUCGAAUA
-0.728608	FDX1	2230	NM_004109	36054077	GAUCUGGCAUAUGGACUAA
-0.728102	DDI1	414301	NM_001001711	48717484	CCUCAAAGAUGGCGAUAUC
-0.727702	SLC2A8	29988	NM_014580	51870928	GAUGACAGCCACUCACUAG
-0.727236	MGEA5	10724	NM_012215	11024697	GAAGUGAGACCAGAUGAUA
-0.727063	LDLR	3949	NM_000527	8051613	GGACAGAUAUCAUCAACGA
-0.726649	YAP1	10413	NM_006106	20986484	GCACCUAUCACUCUCGAGA
-0.724356	PAPPA2	60676	NM_021936	23097300	CAUCAUCGCAGGUGUGUUU
-0.723649	AKIP	54998	NM_017900	8923564	GCAAGCAGAUCAAGUUCGA
-0.723555	MFNG	4242	NM_002405	21536460	GCACGAGGCUGGUACAGUU
-0.723414	DLG3	1741	NM_021120	10863920	GUGAUGGCAUGUUCAAAUA
-0.722896	GJA3	2700	NM_021954	22779876	CGGAGGACUUGGCCAUCUA
-0.721804	HSPA14	51182	NM_016299	82880657	GGGCUGGUGUGGUUGCAAA
-0.720563	FLJ10665	55200	NM_018173	8922580	GAGUCAUUCCUGCGACAUA
-0.720398	HDAC9	9734	NM_058177	17158040	UCUUGUAGCUGGUGGAGUU
-0.720083	PSMB9	5698	NM_148954	73747924	GGUGAGAAAUAUCAGCUAU
-0.719432	KIR3DL3	115653	NM_153443	46488945	GAGCUUGUUUGACAUUUAC
-0.7192	MGC26717	285237	NM_173824	34222236	GGACCAAGUUUGAGGUAGU
-0.71821	PDE6A	5145	NM_000440	4585863	GGACUCGAAUAUUGGCUUU
-0.717968	SERPINF2	5345	NM_000934	11386142	GGAACAAUCCGAACAGCUA
-0.717854	DEHAL1	389434	NM_203395	42794270	AACCAAAGGCAAAGCGUAA
-0.717613	FLJ10074	55681	NM_017988	51870926	GAUUCAACAUGCCCGUUAA
-0.717579	PAIP2	51247	NM_016480	75677348	CGGAAAUAUUUGAGUAGAC
-0.715204	ABCB4	5244	NM_018850	9961251	GGCCAUAGCUCACGGAUCA
-0.715086	SLC12A9	56996	NM_020246	31881739	GCAUUGGGCUCAUGUUCUA
-0.715048	MGMT	4255	NM_002412	49574515	GGUUGUGAAAUUCGGAGAA
-0.714847	OR5AT1	284532	NM_001001966	50233853	CCAAAGAGCCACUGUGUCU
-0.71468	SNAP29	9342	NM_004782	18765736	GAAGCUAUAAGUACAAGUA
-0.714663	ARHGEF18	23370	NM_015318	41327768	UCAGGGCGCUUGAAAGAUA
-0.714208	PHF20L1	51105	NM_032205	39653322	GCAAAGAGAGCUCGACUUA
-0.714176	SUV39H1	6839	NM_003173	4507320	CUAAGAAGCGGGUCCGUAU
-0.71412	LCN12	286256	NM_178536	89886463	CACCGCAACUUUUGAGCUA
-0.7141	ETHE1	23474	NM_014297	41327740	ACUCUGAACCCUCGGCUCA
-0.712982	HPSE	10855	NM_006665	19923365	CCUCGAAGAAAGACGGCUA
-0.712561	TEAD4	7004	NM_201443	46411158	GACAGAGUAUGCUCGCUAU
-0.712284	KCND1	3750	NM_004979	47078279	GGACGGCGCUUUGAGACUU
-0.711623	MAPK3	5595	NM_002746	38257140	GACCGGAUGUUAACCUUUA
-0.710378	HRB	3267	NM_004504	38570131	UCUAGUGGUUCGAGUAAUU
-0.710156	SLC2A4	6517	NM_001042	83722278	ACAGAUAGGCUCCGAAGAU
-0.709894	XPOT	11260	NM_007235	40217845	GUACUUUCCUUCAUCGAAU
-0.709239	SHANK1	50944	NM_016148	120587024	AGACCAAGGUGGAAGGCGA
-0.707981	NALP10	338322	NM_176821	78191799	CGCAGGAUCUGAAGCAUUU
-0.707217	IGF1R	3480	NM_000875	11068002	GGAAGCACCCUUUAAGAAU
-0.705879	SHANK3	85358	XM_037493	51476100	CCACAAAGACUCGGAUGUU
-0.705783	RNF141	50862	NM_016422	38045936	UUAAUGAUGUAACGGCUAA
-0.705558	CTSE	1510	NM_148964	23110951	GAGCUUGUCCGGGAUCAUU
-0.705015	MPST	4357	NM_001013436	61835203	CCGAGCAUUUCGCGGAGUA
-0.704073	MBTPS1	8720	NM_201268	41350326	AGAAUUAUACCUCGAAACA
-0.703537	CHST5	23563	NM_012126	6912305	CGUCUAGGAAUGCGCGCAA
-0.702972	RODH-4	8608	NM_003708	21361104	UGACCAUACUGGACGUGAA
-0.702712	CGI-14	51005	NM_015944	21361512	GAUCAACGGUGGAUUUGGU
-0.702486	ME3	10873	NM_006680	62420879	GAAGAAGCGCGGAUACGAU
-0.702303	RAPGEFL1	51195	NM_016339	7705938	GAUCUAUACCUGCUAAUUA
-0.702052	AMN	81693	NM_030943	13569914	GCAAGAAGGUCACGCCGUC
-0.701881	EED	8726	NM_003797	24041019	GAUCAUGCUUUACGAUUAU
-0.701844	AP2M1	1173	NM_001025205	68799813	GUUAAGCGGUCCAACAUUU
-0.701212	SLC30A3	7781	NM_003459	52630414	GCACAGCGACUACCACAUC
-0.700356	PPEF1	5475	NM_152225	23312375	GAGAGGAACCCGUAUGUUU
-0.700064	IGF1	3479	NM_000618	19923111	UAAGGAGGCUGGAGAUGUA
-0.70006	MART2	55733	NM_018194	8922620	AGGACAGUCUGGCCCGAUA
-0.700057	XPO6	23214	NM_015171	112293256	GAUGAGAGCUAUAUCGAGA
-0.699838	GPR35	2859	NM_005301	33695096	GGACGGAGACCCGCAUCUA
-0.699467	LRP12	29967	NM_013437	21264628	GGAGUAAGGCCAAGUAAUC
-0.698972	OR2J2	26707	NM_030905	13624330	UCUCAGAAACAAGCAUGUA
-0.698382	SCN3A	6328	NM_006922	19923380	AGGAUUGACUUACCUAUAA
-0.698035	FY	2532	NM_002036	42822886	GGGCUACUGUGUCUGGUAU
-0.697757	ADAM23	8745	NM_003812	73765550	GAGUUGGUGUGAAUGAGUA
-0.697536	VN1R1	57191	NM_020633	18105064	GUGAAUGGCCCACUGAAUA
-0.696908	GABRR2	2570	NM_002043	4503870	GAAGUUCCCGUGCAUGUGU
-0.696761	GPAM	57678	NM_020918	40254942	CGAAGGAGGUUGAUUGCAA
-0.696197	HUWE1	10075	NM_031407	61676187	GCUUUGGGCUGGCCUAAUA
-0.69609	CGRRF1	10668	NM_006568	50726998	ACAGAUUGCCUUGAAGAUA
-0.695634	HECW1	23072	NM_015052	51702517	CUAAAUGACUGGCGGAAUA
-0.695169	DYT1	1861	NM_000113	56550122	ACCGGAACCUCAUUGAUUA
-0.693025	ASE-1	10849	NM_012099	6912245	GAAAUGGAUGUGCGGAAGA
-0.692701	CNGA4	1262	NM_001037329	82617545	GAUCUCGAGUCGCUACGUU
-0.691912	KIAA0446	9673	NM_001135672	208609987	CGGCUUCUAUCGAGGCUAU
-0.691448	FLJ10514	55157	NM_018122	40806182	GCUCAUUGAAUCAUGCAUA
-0.68994	PB1	55193	NM_181042	93102368	GUUAGGAGUUGUCGGAAUA
-0.689569	SMAD3	4088	NM_005902	52352808	CAACAGGAAUGCAGCAGUG
-0.688898	C15ORF24	56851	NM_020154	56676383	CCUGACAUGAGACGGGAAA
-0.688851	VN1R2	317701	NM_173856	27777672	GCACCUUUGCAUUAUGUUA
-0.688823	RBBP8	5932	NM_203292	42718016	GGAGCUACCUCUAGUAUCA
-0.688765	EFO1	114799	NM_052911	40804767	GGAAAGAGCAAACGAGGUA
-0.688335	DDX51	317781	NM_175066	37059776	AGAGGUGGCUACCGGCUUA
-0.687916	NMUR2	56923	NM_020167	34222134	CCAUGUGGAUCUACAAUUU
-0.687859	TNFRSF12A	51330	NM_016639	7706185	GCGCUGAUCCAGUGACAAU
-0.686817	UTX	7403	NM_021140	10863942	GAGAGUAAUUCACGAAAGA
-0.686798	LOC340351	340351	NM_178563	42558242	GCACAGUUGCUUCGGGACA
-0.686736	ADRA2A	150	NM_000681	15718669	UCACACAGGCCAUCGAGUA
-0.686547	AEBP1	165	NM_001129	53692188	GGUGGUGGCUCGUUUCAUC
-0.685715	GBA	2629	NM_000157	54607042	CCAAUUGGGUGCGUAACUU
-0.68533	PHYH	5264	NM_006214	83281448	AGAAGGAAGUUGUAGGAAU
-0.685286	CSAD	51380	NM_015989	41393596	GUGAUUCGCUACAGUGUCA
-0.685195	SLC16A12	387700	NM_213606	157041232	GCUCAUAACUGAACUCGUA
-0.684613	SIPA1L1	26037	NM_015556	7662125	CCGUACAACUACCGAAUAA
-0.684475	CLIC5	53405	NM_016929	82617631	AGAAAUACCGCAACUAUGA
-0.684426	LAMB3	3914	NM_000228	62868214	GGAGGGACAUGCCGUGUGA
-0.68391	DTX4	23220	XM_166213	51468788	GGCUUUAGCUACGUAAUUG
-0.682565	ATP9B	374868	NM_198531	41327759	GAUGCUAACAGGCGAUAAA
-0.682379	NPY1R	4886	NM_000909	41350310	AAGUACAGGUCCAGUGAAA
-0.682282	PLCD4	84812	NM_032726	34147439	CAAGAAGUUCAGCGGUUAU
-0.681897	GPR78	27201	NM_080819	36951033	GCAUUGCUAUUGCGACCUU
-0.681349	ZMYND11	10771	NM_212479	47078242	GCAAAGAAAGGACGACGUA
-0.681339	ARHGAP5	394	NM_001173	71834860	GUACGAAUUUGCAACCAUA
-0.681172	TAS2R60	338398	NM_177437	28973794	GGUAAGACCAUUUAUGUUU
-0.680715	FSHR	2492	NM_181446	31657135	CCAGUGAGCUGUCAGUCUA
-0.680662	TWIST1	7291	NM_000474	68160957	UGAGCAACAGCGAGGAAGA
-0.680405	LYK5	92335	NM_001003786	51242959	CUGUGAAUCUAGCAAGGUA
-0.680335	KIAA1008	22894	NM_014953	19923415	UGGAAAUGCCAGACGCUUA
-0.679782	CIZ1	25792	NM_012127	42544178	GGAUGACAGUACCGAAACA
-0.678055	UROS	7390	NM_000375	4557872	GGAGUUAUCUGGUGACAAU
-0.677589	OR6A2	8590	NM_003696	34330167	GAUCAUGGACAGCUAAUCU
-0.677277	USP53	54532	NM_019050	56912181	CCUAAGAACUGUUGGGUUA
-0.67654	ATP6AP2	10159	NM_005765	15011917	GAAUUAUAGUAUUGACGUG
-0.676514	NR2C2	7182	NM_003298	83035137	GCACUGGGCUCGGUCAAUC
-0.67644	ZBTB16	7704	NM_001018011	66932931	GGGUCGAGCUUCCUGAUAA
-0.676269	CTPS2	56474	NM_019857	28559082	UGACAGGUAUGAAAGGUUA
-0.676152	RASL10B	91608	NM_033315	28274693	AGGUUGAGCUCUCCGGCUU
-0.6757	ASC	29108	NM_145183	22035621	GGAAGGUCCUGACGGAUGA
-0.675582	XRCC4	7518	NM_003401	12408643	UGACCGAGAUCCAGUCUAU
-0.675403	TIRP	353376	NM_021649	48675828	GAAGAUCUAUCCUUGUGUA
-0.67498	AQP12	375318	NM_198998	40538879	GGACACACCUUACUGGAGU
-0.674288	TULP4	56995	NM_001007466	55953101	GGGAACAGCUUGAUUUCUA
-0.6741	NEDD4L	23327	NM_015277	21361471	AAGGGAAUAUAUCGACUUA
-0.674072	FLJ23375	80021	NM_024956	52851436	UCAAUAAUGAGUUCGGCUA
-0.674001	TRIML1	339976	NM_178556	31560863	ACACAACUAUUAAGACGAU
-0.673923	MID2	11043	NM_052817	16445408	GCAAAUGAUCGCUGUCAAA
-0.673786	SEMA3A	10371	NM_006080	5174672	CCUCAAAGCUCGUCUGAUU
-0.673423	CIB1	10519	NM_006384	9951921	CGGCUUAGUGCGUCUGAGA
-0.67229	FLJ46079	440307	NM_001029964	75677579	CCUACGGUCGUCAGCGAAA
-0.671861	B4GALT5	9334	NM_004776	13929470	CCACAGGGCAGCUGCGUUU
-0.671466	GPD1	2819	NM_005276	33695087	ACUGGCAUAUCUCUUAUUA
-0.670771	NDUFC2	4718	NM_004549	34147489	GCUGUGAGGGACCGUGAAA
-0.670708	NRG2	9542	NM_013985	7669535	GUGUGUCGCUCGCCUGCUA
-0.670611	MELK	9833	NM_014791	41281490	GACUAAAGCUUCACUAUAA
-0.670547	P2RY12	64805	NM_176876	29029604	GGUCUAGUCUGGCAUGAAA
-0.670427	GFPT1	2673	NM_002056	4503980	GAUCAUGCUUGGAUUGAAA
-0.669933	LPHN1	22859	NM_014921	57165353	GCACGUGGGAGACGGGUUA
-0.669766	RNASEH2A	10535	NM_006397	38455390	CGGGAAAGGCUGUUUGCGA
-0.669432	SPTLC1	10558	NM_178324	30474870	UAGCAUCUCUAAAGAAGUA
-0.669219	GNA11	2767	NM_002067	4504036	GAGCAUCAGUACGUCAGUG
-0.668778	FLJ12442	64943	NM_022908	12597652	UGGAAAGCCUGUCGACGUU
-0.668633	GLUL	2752	NM_001033044	74271836	GCACACCUGUAAACGGAUA
-0.668629	RAD54B	25788	NM_134434	20143929	GUUUAAAUCUGCCUAGUGA
-0.668002	PLK4	10733	NM_014264	21361432	GAAGAUAGCAAUUAUGUGU
-0.667593	RIPK1	8737	NM_003804	57242760	CCACUAGUCUGACGGAUAA
-0.666564	PXMP3	5828	NM_000318	4506342	GAAGAACGAUGCUAUGAUU
-0.666368	TRIM23	373	NM_033228	44955904	GUAGAGUUGUCUUGGCAAA
-0.665976	ACPT	93650	NM_080791	18375515	GACUGUCGCUGGUUGGAGA
-0.665553	TCERG1	10915	NM_006706	21327714	GCAAUUACCUUAACAUCCA
-0.665464	SECISBP2	79048	NM_024077	83779009	AAACAGUGAAGCAUCGAAA
-0.664386	KLK6	5653	NM_001012966	61744427	UGACAUACAUGGAAUAGCA
-0.662736	NFIC	4782	NM_005597	45505148	GCUCAAAGAUCUUGUCUCG
-0.662532	CHST7	56548	NM_019886	23238227	GGGUCAGUCACCACGAACA
-0.662474	MGC2650	79090	NM_024108	13129119	CCAGGUGGUGAUUCCGAAA
-0.662427	LOC146712	146712	NM_001009905	57770467	CUCCUAGAGGCGUCGGAUA
-0.662383	UGCGL1	56886	NM_020120	71061444	GAGCUGACAUUGCGGAGUU
-0.662267	MAOA	4128	NM_000240	33469954	GCAUGUUGAUUACGUAGAU
-0.661926	GUSB	2990	NM_000181	4504222	GCACGAACGCCCUGCCUAU
-0.661743	CSF2	1437	NM_000758	27437029	GAAUGAAACAGUAGAAGUC
-0.661531	B3GNT3	10331	NM_014256	15451894	ACACAGAUCUACUGAGUCA
-0.660481	CSTA	1475	NM_005213	61743964	GUACGAGCAGGUGAUAAUA
-0.660257	GYS2	2998	NM_021957	40254814	CCAAACGGCUUGAAUGUUA
-0.66018	NFIB	4781	NM_005596	5031940	GGAGUCAACUUCCCAAUUG
-0.659805	TAF1C	9013	NM_139353	21536366	GAGUGAAGAUGCUGGACAC
-0.659705	HMMR	3161	NM_012485	7108350	GUUAACAGCCAGUGAGAUA
-0.659677	MIB2	142678	NM_080875	21264329	CCUCAAGGGUCACGCGCUA
-0.659021	DKFZP434N062	151313	NM_199336	40786393	GCUCGUGACUGGCUAACAA
-0.659	SLPI	6590	NM_003064	15834622	AGUCUGUCCUCCUAAGAAA
-0.658733	CMT4B2	81846	NM_030962	29788754	CCAGAAAGUUCCACGGCCA
-0.658659	PIM3	415116	NM_001001852	52138581	GGCCGUCGCUGGAUCAGAU
-0.658617	NDUFB6	4712	NM_182739	33519468	GCUAAACAAAUAUGAGAGA
-0.658206	HADHSC	3033	NM_005327	4885386	GAUUAUGUCGGACUGGAUA
-0.658017	AGXT	189	NM_000030	4557288	GCAAGGAUAUGUACCAGAU
-0.657184	KLRA1	10748	NM_006611	5729898	GAACUGGAUUCACGCCUUA
-0.65671	DUSP16	80824	NM_030640	38372910	GGUUGUAGUUUACGAUCAA
-0.656534	C6ORF33	85315	NM_133367	52851418	GCGUGAGCGUUUACCAAUA
-0.656345	GJB2	2706	NM_004004	42558282	GAAUUUGCAUCCUGCUGAA
-0.656035	LOC653978	653978	XM_937424	89065688	UGUACAGGCUCAACCGCUU
-0.656002	ALF	11036	NM_172196	26787965	CCACAGGUCUCUCAAACAA
-0.655893	CLC	1178	NM_001828	20357558	UGUGACAAUCAAAGGGCGA
-0.655285	SLC37A2	219855	NM_198277	38093648	CGGUUAGUAUACAAAGAGA
-0.655041	PSFL	83464	NM_031301	50726953	GUUCAUGGCAAGAGUCAUU
-0.65462	IQGAP1	8826	NM_003870	57242794	GAACGUGGCUUAUGAGUAC
-0.653094	GPSM1	26086	NM_015597	34594663	CCGAGGAAUUCUUCGACCU
-0.652087	PABPC4	8761	NM_003819	6552335	GGAGAGAAUUAGUCGAUAU
-0.651636	MEOX1	4222	NM_013999	84105330	GAGCACAUCUUCACUGAGC
-0.651518	FKBP1B	2281	NM_004116	17149840	CAAGAAGGGCCAAACGUGU
-0.651175	HOXD13	3239	NM_000523	23510371	GCUACGAACCUAUCUGAGA
-0.65001	PRICKLE1	144165	NM_153026	23308518	GAGAGAAGCAUCGGAUUAA
-0.649636	OR2Z1	284383	NM_001004699	52317226	GGGUGGUAGGUGUGCUCAA
-0.64942	AKAP5	9495	NM_004857	21493042	CCUAGAAAGUGCACCAAAU
-0.648816	LOC132671	132671	NM_145263	21687118	GCAGCUACGACUCGGAUUU
-0.648734	COX7B2	170712	NM_130902	115527067	GUUUACAGCCACUCAGAUU
-0.648608	INPP4A	3631	NM_004027	4755139	GCCGAGAGGUUUGGCGAUA
-0.648532	PAQR6	79957	NM_198406	41282030	GGAAGAACUAACACGACUA
-0.648506	USP37	57695	NM_020935	32698743	CAAAAGAGCUACCGAGUUA
-0.648373	AGPAT2	10555	NM_001012727	69122970	GUGCGAAGCUUCAAGUACU
-0.647722	DNAJC6	9829	NM_014787	55750030	UAUGUUACCUCCAGAAUUA
-0.647371	TGFB1	7040	NM_000660	63025221	AUUGAGGGCUUUCGCCUUA
-0.647164	PLSCR4	57088	NM_020353	9966818	GAUUGUAUGGGCCGAGAAA
-0.646146	ENPP1	5167	NM_006208	13324676	GCAUGAAACUUUACCCUAU
-0.646032	COX10	1352	NM_001303	17921981	GUCAAUAAGCAGUGGAUUA
-0.645926	ORM1	5004	NM_000607	9257231	UCGCAUCGGCCUUUCGAAA
-0.645658	PAM	5066	NM_138821	21070979	CGUAAGGGCUACAGUCGAA
-0.645299	OR4D5	219875	NM_001001965	50233847	CCAUAGUACAGAUUGCAUU
-0.645272	CBFB	865	NM_022845	47132616	CCGAGAGUAUGUCGACUUA
-0.64492	FLJ20105	54821	NM_017669	58331267	AGUAGGUGGUGUCGGUUUA
-0.644906	INSR	3643	NM_000208	4557883	GAACAAGGCUCCCGAGAGU
-0.643681	IPO7	10527	NM_006391	5453997	CAAUUGCAGCUUUGUAUUA
-0.643655	SHARP	23013	NM_015001	14790189	GGACAAGACAUUACGAUCA
-0.643076	HOXC10	3226	NM_017409	84043953	AGCAAGACCAUUAACCUUA
-0.642962	IL1A	3552	NM_000575	27894329	CCUCACGGCUGCUGCAUUA
-0.641926	PAK6	56924	NM_020168	21536446	GAAGUGAUCUCCAGGUCUU
-0.641744	SMAD6	4091	NM_005585	19923322	CCACAUUGUCUUACACUGA
-0.641664	NUBP2	10101	NM_012225	6912539	GCUUGCGGGUGAUGGGAAU
[truncated: 7,963 more rows]

## Sheet: Secondary screen_Rank 
Rank	Rank (include control)	Gene	RankProds	pval	Replica0	Replica1	Replica2
1	4	ATM	4.32675	3.81679e-05	-2.05726	-2.11099	-2.447		Note: Genes with an associated PE < 10 % are not included
2	10	ARFGAP1	9.86485	0.00146947	-2.0181	-1.95075	-1.99482
3	11	BRCA2	10.2883	0.00167939	-1.93737	-1.92081	-2.38999
4	12	ASH2L	10.8577	0.0019084	-1.26001	-1.60073	-2.43203
5	13	METAP2	14.6123	0.0040458	-1.41269	-1.72462	-1.85131
6	14	RAD9A	14.7973	0.00416031	-1.52272	-1.81992	-1.60547
7	15	LIG4	17.8757	0.00729008	-1.13267	-1.69709	-1.72871
8	16	CCNT1	18.5043	0.00828244	-1.73664	-1.46832	-1.33927
9	17	RAD17	19.5639	0.0098855	-1.32754	-1.18209	-1.98098
10	18	TMP21	20.3263	0.0109542	-1.36448	-1.35498	-1.52945
11	19	NUP54	21.6629	0.0133206	-1.5979	-1.13473	-1.34103
12	20	PTGS1	22.2989	0.0147901	-1.20402	-1.15865	-1.82405
13	21	VPS4A	23.4031	0.0168702	-1.01566	-1.56636	-1.32009
14	22	RAD54L	24.874	0.0206489	-1.02325	-1.69571	-0.962802
15	23	PCM1	26.3848	0.0243893	-0.977493	-1.04288	-1.92199
16	24	GSTM2	26.7289	0.0252672	-1.5585	-0.998921	-1.16608
17	25	CHFR	26.7494	0.0253053	-0.945753	-1.22953	-1.4988
18	26	PITPNM2	28.9802	0.0310687	-0.571918	-1.53787	-1.46089
19	27	LOC112937	29.3179	0.0319275	-1.09411	-1.50829	-0.800872
20	28	MYST2	30.567	0.0360496	-1.00196	-1.25502	-1.07882
21	29	UNQ1849	31.155	0.038416	-0.825026	-1.56322	-0.910132
22	30	CYP1A1	32.4835	0.0430534	-1.30329	-0.378719	-1.39695
23	31	IPMK	34.5939	0.0507634	-0.740555	-1.40611	-0.981159
24	32	TAF4	34.6051	0.0507634	-0.923616	-1.09192	-1.10956
25	33	REL	41.1971	0.0797328	-0.835183	-1.08416	-0.826071
26	34	TIMM8A	42.601	0.0865649	-0.987752	-1.00493	-0.701933
27	35	C7ORF24	42.7813	0.0874809	-0.404388	-1.10941	-1.33702
28	36	CKS2	43.5372	0.0912595	-1.04484	-0.986785	-0.558217
29	37	LPXN	43.5899	0.091584	-0.928393	-0.726924	-0.881299
30	38	MALT1	44.1811	0.0940076	-1.19236	-0.579722	-0.719051
31	39	TEAD1	45.6354	0.102176	-0.401897	-1.52262	-0.726057
32	40	RNF20	45.8038	0.102901	-0.647514	-0.810211	-1.08223
33	41	ARPC4	46.2139	0.104924	-0.369385	-1.21605	-1.07169
34	42	MAD2L2	46.2326	0.104962	-0.587215	-1.34963	-0.621175
35	43	TUBB4	47.3024	0.110191	0.0717037	-1.39218	-1.1685
36	44	TEBP	48.113	0.114427	-0.453271	-1.38724	-0.719709
37	45	RNF8	48.4566	0.116145	-0.570146	-1.01138	-0.880442
38	46	GABRD	49.2156	0.120382	-1.17449	-0.527931	-0.540307
39	47	ADAM20	49.2908	0.12084	-0.704725	-0.967414	-0.765098
40	48	MCM4	51.4788	0.132061	-0.899191	-0.798972	-0.570935
41	49	ARIH1	51.9091	0.133855	-0.749585	-0.647182	-0.813072
42	50	NIT1	52.8924	0.138168	-0.904364	-0.608748	-0.667289
43	51	GCLM	53.0364	0.13895	-0.24949	-0.960385	-1.26229
44	52	ATF5	53.8235	0.144351	-0.277453	-0.773323	-1.29492
45	54	LOC63929	56.3358	0.15687	-0.792774	-0.790304	-0.410847
46	55	LOC375748	57.71	0.165076	-0.570912	-0.902244	-0.612794
47	56	SMC1L1	59.1262	0.173397	-0.687201	-0.470967	-0.731469
48	57	CHST13	60.7086	0.182595	-0.760918	-0.428717	-0.602379
49	58	CTGF	62.3555	0.192481	-0.336268	-1.20714	-0.402214
50	59	GPR18	64.3445	0.205382	-0.464275	-0.680676	-0.655832
51	60	ABCD1	65.0802	0.20916	-0.828348	-0.37831	-0.39377
52	61	CCL14	65.7152	0.213092	-0.598154	-0.618758	-0.455649
53	62	KLK14	66.0367	0.215267	-0.49167	-1.07678	-0.18075
54	63	ADPRTL3	66.1758	0.215992	-0.511648	-0.377421	-0.758166
55	65	OGDH	68.1057	0.228931	-0.923194	0.011202	-0.580216
56	66	MCM3	68.5341	0.231374	-0.620795	0.120791	-0.96334
57	67	INOC1	68.897	0.234008	-0.510367	-0.634549	-0.512678
58	68	OXCT1	70.7908	0.245076	-0.916415	-0.289621	-0.188042
59	69	TAF10	72.4753	0.256527	-0.433651	-0.23798	-0.835701
60	73	SDHA	75.1506	0.273473	0.0674955	-0.839204	-0.711919
61	75	CASP5	77.7169	0.289809	-0.512489	-0.688784	-0.0265034
62	76	TPR	78.4179	0.29458	-0.761678	-0.744576	0.558558
63	77	IPO11	81.7938	0.315687	-0.40508	-0.645678	-0.194083
64	78	EDG2	82.1238	0.317901	-0.454415	0.376617	-0.903172
65	79	STAMBPL1	82.9604	0.324313	-0.0498732	-0.379236	-0.72969
66	80	EXO1	83.6233	0.32916	-0.159729	-0.413787	-0.610568
67	82	CSNK2B	85.0481	0.339008	-0.491195	-0.271121	-0.306184
68	83	OTC	85.6019	0.343168	-0.56003	-0.256764	-0.200332
69	85	TRIM37	86.045	0.34645	-1.02283	0.266937	0.174633
70	86	KCNJ1	86.8945	0.352824	-0.745082	-0.041059	-0.181747
71	87	LOC391059	88.3342	0.362557	-0.7065	0.298767	-0.32717
72	88	KDELR3	88.6273	0.364656	-0.547972	-0.244344	-0.137813
73	89	RASA2	88.7371	0.365611	0.121175	-0.937004	-0.256205
74	91	RBBP9	90.1533	0.375115	-0.455024	-0.423979	0.0245183
75	93	TRIM8	93.5438	0.39958	-0.409286	-0.203386	-0.297946
76	94	SKB1	97.6889	0.429485	-0.364543	-0.114791	-0.390273
77	95	NDUFC1	98.2191	0.43334	-0.759163	-0.161855	0.485814
78	97	GAK	99.3128	0.440763	-0.396925	0.0201176	-0.40548
79	98	VCAM1	99.467	0.441718	-0.513433	-0.197397	0.116859
80	100	FIP1L1	101.069	0.453092	-0.6274	0.711603	-0.311562
81	101	TOMM40	103.452	0.469504	-0.29794	-0.344132	0.0595548
82	102	WDR5	103.763	0.471317	-0.213091	-0.252104	-0.206862
83	105	EXOSC2	105.978	0.48645	-0.0891371	-0.17434	-0.373682
84	106	APOA2	106.317	0.488931	-0.201737	-0.273028	-0.0802427
85	107	SMG1	107.304	0.495763	-0.177364	-0.171626	-0.207963
86	111	NFAT5	112.159	0.530382	-0.272048	-0.314385	0.166755
87	112	GABRP	112.561	0.533282	-0.470261	-0.00184429	0.199243
88	113	KCNH8	114.311	0.544351	-0.143026	-0.340001	0.11837
89	114	PKMYT1	116.547	0.558321	0.495306	-0.258511	-0.391632
90	115	DCTN1	117.47	0.564466	-0.29409	0.0194946	-0.0289944
91	116	SIAH2	117.719	0.56645	-0.0274433	-0.153988	-0.111004
92	120	STAT4	121.469	0.591947	-0.43665	0.134473	0.1699
93	122	YBX2	122.479	0.59813	-0.345367	0.377382	-0.0836286
94	123	DPM3	122.711	0.599847	-0.216741	0.112211	-0.068308
95	124	OR52E2	122.949	0.60187	-0.152688	-0.40367	0.591417
96	125	RFC4	123.787	0.606794	0.454988	-0.320422	-0.106344
97	128	CTRL	125.015	0.614771	-0.254296	0.34551	-0.110618
98	129	GMPS	127.486	0.631011	0.35144	0.027057	-0.396885
99	130	SUOX	127.563	0.631584	0.365179	-0.531675	0.261676
100	131	PARP10	127.573	0.631756	-0.272903	0.112615	0.106316
101	133	RRAS2	127.758	0.632863	0.203937	-0.330371	0.136514
102	134	NFX1	127.797	0.63313	-0.146831	0.526391	-0.295461
103	135	OSTF1	130.529	0.649771	-0.348475	-0.247114	1.09366
104	136	VDAC3	131.306	0.655305	-0.447638	0.019017	0.732204
105	137	RIN1	132.115	0.660687	0.722589	-0.406459	0.128248
106	138	ALDH7A1	132.525	0.662443	0.0800987	-0.0868874	0.0639103
107	139	PDIP	132.568	0.662786	0.549498	-0.604589	0.446388
108	141	RFC3	134.005	0.672156	0.647786	-0.30962	0.0521125
109	142	POLR1D	136.337	0.686126	-0.0259635	0.143905	0.0173112
110	144	ABCB7	138.035	0.695573	0.429034	-0.362379	0.344349
111	146	E4F1	139.901	0.707366	0.472919	-0.106045	0.0163503
112	147	NDST1	141.034	0.714351	-0.0630211	-0.0511974	0.394597
113	148	NFRKB	141.216	0.715573	-0.400197	0.776122	0.202318
114	149	P2RX7	143.326	0.727443	0.00685964	0.213523	0.111375
115	150	SRMS	143.918	0.731145	0.151021	0.303688	-0.0605892
116	151	DIRAS1	144.317	0.732939	-0.453339	0.626081	0.545053
117	152	SLC35B1	145.912	0.741107	0.118113	0.0914157	0.155461
118	153	RAD50	146.103	0.741947	0.211632	-0.104211	0.280886
119	154	CENPJ	146.316	0.743053	-0.0625293	-0.159773	0.831372
120	155	ZNF216	149.4	0.760344	0.123249	-0.0524549	0.429163
121	157	CTRC	149.954	0.763359	0.24519	-0.116801	0.43261
122	159	MLH3	150.998	0.768626	0.1052	0.138104	0.204322
123	161	TRIM58	151.877	0.773397	0.109404	0.0108223	0.442303
124	162	IGFBP6	152.072	0.774427	0.275161	-0.167762	0.48272
125	163	PRDM9	153.507	0.781908	0.441887	-0.0986732	0.333978
126	164	CETP	153.669	0.782481	1.32811	-0.0808256	0.0440776
127	165	BLR1	153.69	0.782595	0.732836	0.507663	-0.235281
128	166	ADRA1A	154.937	0.788817	0.330816	0.211935	0.102977
129	167	NDUFS2	156.647	0.79666	-0.220533	0.0827316	1.313
130	168	OR13F1	157.96	0.803168	-0.139452	0.32927	0.606826
131	169	BMP1	160.768	0.815573	0.994823	0.31761	-0.0655463
132	170	MTIF3	161.129	0.817061	0.229406	0.0216973	0.47385
133	171	CSNK2A1	161.809	0.819847	0.940902	-0.0346239	0.197196
134	172	GYPC	163.398	0.827405	0.00414632	0.0428448	0.98711
135	174	GAL3ST1	163.864	0.829427	-0.177108	1.35985	0.33595
136	175	HMGB1	166.895	0.842557	0.249102	0.365262	0.340657
137	176	GLDC	166.992	0.842863	0.0557222	0.113793	0.901509
138	177	PDHX	167.049	0.842977	0.962374	-0.335058	1.28993
139	178	LBR	168.546	0.84958	-0.155994	0.403089	1.09595
140	179	CHD1	169.598	0.853321	0.93988	0.338925	0.112967
141	180	RFWD3	169.759	0.85416	0.150816	0.365179	0.517001
142	181	EGLN2	171.91	0.861679	0.807531	0.460912	0.112497
143	182	PDHA2	172.318	0.863435	0.46203	-0.0793535	0.838255
144	184	ALDH6A1	175.284	0.874084	0.922234	0.577227	0.07115
145	185	JUND	175.613	0.875458	0.0738557	0.872684	0.43694
146	186	MLL4	175.997	0.876527	-0.0423725	0.545143	0.854959
147	187	SLC3A2	176.526	0.878473	-0.0239552	1.44235	0.431732
148	188	MTMR3	177.642	0.882595	-0.0936942	1.0167	0.59984
149	189	POLB	177.955	0.883702	-0.115259	0.771674	0.86649
150	190	LGP2	178.736	0.886298	-0.0131482	2.04334	0.344182
151	191	LZTR1	180.649	0.893702	0.263141	0.334873	0.74491
152	193	DOLPP1	183.203	0.902767	0.120031	0.907987	0.533644
153	194	GTF2B	183.621	0.904275	0.295118	0.485807	0.559972
154	195	FKBP11	184.165	0.906069	0.222896	1.22698	0.341825
155	196	SEPHS1	184.63	0.907595	0.973486	-0.0573033	1.04704
156	197	ARNTL2	186.679	0.912901	0.811427	0.299248	0.570809
157	198	ASPA	187.725	0.916183	0.981973	0.478624	0.352463
158	199	HLCS	188.221	0.917557	0.349009	1.45715	0.204721
159	200	ANGPTL3	189.19	0.920229	1.08876	0.468196	0.365309
160	201	FXYD4	189.67	0.922137	0.343844	0.704603	0.489339
161	202	GLUD1	190.855	0.925878	-0.0976798	1.42624	1.13697
162	203	BCDO2	191.589	0.927786	2.55594	0.458273	0.230377
163	204	TOPORS	191.603	0.927786	0.318278	1.98871	0.220401
164	205	PKM2	192.27	0.92958	0.647256	1.10071	0.207992
165	207	VNN1	193.68	0.933473	0.2696	0.545648	0.88644
166	208	ADAMTS17	193.835	0.933855	1.89245	0.374395	0.433266
167	209	UBE1L	194.7	0.935763	0.313775	0.670634	0.710278
168	210	SLC12A6	195.784	0.938817	0.712551	0.969917	0.359738
169	211	ASB9	196.352	0.940496	1.27426	0.382727	0.553034
170	212	RAD1	198.158	0.946069	0.548637	0.166202	1.62144
171	213	EHD4	201.288	0.952634	0.419118	0.960497	0.6114
172	214	GPR12	202.362	0.954656	1.28844	0.463581	0.631319
173	215	PYGB	203.009	0.955878	0.370816	1.28564	0.572066
174	216	TGIF	203.437	0.957023	0.900342	0.577494	0.684381
175	217	NLN	203.563	0.957481	0.186025	1.82092	0.773211
176	218	C21ORF107	204.361	0.959008	1.24273	0.604091	0.536695
177	219	FEN1	204.533	0.959351	0.369669	0.510071	1.37466
178	220	WARS	205.568	0.961374	0.140836	1.01034	1.37444
179	221	SP110	207.905	0.965344	1.14166	0.456626	1.00659
180	222	PLCG1	208.659	0.966679	0.575065	0.606495	1.08317
181	223	BAZ1A	209.206	0.967595	1.11282	0.585037	0.739971
182	224	SERPINB1	209.819	0.968435	0.769118	0.521622	1.22026
183	225	FGA	213.636	0.97458	0.263141	1.14675	1.35049
184	226	SLC7A9	214.435	0.975534	0.990503	0.614864	0.932565
185	227	DTYMK	216.222	0.977996	1.50346	0.579634	0.898562
186	228	POLR1C	218.058	0.980802	0.719464	0.694111	1.34205
187	230	ATP6V0E	220.303	0.984008	1.75164	0.905706	0.664755
188	231	ARFRP1	220.79	0.984504	1.54772	0.635738	0.972128
189	232	HSD17B1	221.187	0.985191	1.02303	1.60996	0.594129
190	233	PLCD3	221.852	0.985649	0.824826	1.48304	0.816221
191	234	HRASLS3	223.038	0.987099	0.578785	1.52284	1.02544
192	235	RNMT	224.995	0.988893	0.391618	1.64032	1.34405
193	236	RAB7	225.843	0.989771	0.290689	2.66248	1.45513
194	237	BCLAF1	227.195	0.99126	1.60041	0.540966	1.79861
195	238	BDP1	229.826	0.993015	2.84371	0.886992	0.931139
196	239	TRIM33	230.406	0.993244	1.23298	2.45691	0.711378
197	240	APAF1	230.783	0.993359	2.86119	0.850534	1.01785
198	241	ATG4B	235.188	0.995229	1.66147	1.10668	1.14366
199	242	MMP8	236.091	0.995725	0.591705	1.84891	1.95326
200	243	SORL1	236.382	0.995763	1.223	1.09246	1.72045
201	244	CHES1	236.994	0.996069	1.4921	1.41407	1.24477
202	245	CHRNB1	237.504	0.996221	2.28309	0.936595	1.32603
203	246	CASP14	237.571	0.99626	1.45141	0.973021	1.90678
204	247	CHRM5	237.934	0.99626	1.65865	1.28882	1.22257
205	248	UCHL3	238.874	0.996679	1.49192	1.17131	1.51181
206	249	HS3ST2	239.378	0.996908	0.840942	1.91781	1.69342
207	250	CPD	239.752	0.997023	1.61754	1.02348	1.53282
208	251	NQO2	239.886	0.997061	0.602094	2.04539	2.69389
209	252	DKFZP547C195	239.927	0.997061	1.58469	1.5929	1.20809
210	253	ADAM9	240.163	0.997176	1.90761	1.2751	1.26234
211	254	CHRM5	241.235	0.997481	1.75491	1.30174	1.29159
212	255	DGKD	243.971	0.998092	1.67921	1.58143	1.30357
213	256	BLVRB	244.712	0.998397	2.51855	1.64135	1.1005
214	257	NOL9	246.594	0.998779	1.61735	1.46671	1.85559
215	258	FAAH	252.644	0.999695	1.92946	2.01069	1.46014
216	259	TRPC7	254.627	0.999885	1.70699	1.99324	2.16205
217	260	ACAS2	255.156	0.999962	4.44843	1.4806	2.70198
218	261	EXT2	255.658	0.999962	2.34134	1.92607	2.06875
219	262	DKFZP434I092	259.999	1	3.01178	2.41676	2.11767
